# Supplementary material for: Genetic control of thermomorphogenesis in tomato inflorescences
Source: Nat Commun. 2024 Feb 17;15:1472. doi: 10.1038/s41467-024-45722-0 (PMC10874430; doi:10.1038/s41467-024-45722-0)
Supplement: Supplementary file 4 — Supplementary Data 1 [file 41467_2024_45722_MOESM4_ESM.xlsx]

## Sheet: Supplementary Data 1
Supplementary Data 1. List of ChIP-Seq peaks bound by MIB2.
Overlap Peak Name	Chr	Peak_start	Peak_end	fold_enrichment	qValue(-log10)	Annotation
overlap_peak_1	SL4.0ch00	6936761	6936902	4.53903	23.8585	|Promoter_5Kb:Solyc00g500302.1
overlap_peak_2	SL4.0ch00	6938853	6938990	5.16852	24.7508	|Promoter_5Kb:Solyc00g500302.1|Promoter_5Kb:Solyc00g500303.1
overlap_peak_3	SL4.0ch00	9122651	9122827	4.55444	10.3969
overlap_peak_4	SL4.0ch01	173472	173624	5.19748	12.1109	|Gene:Solyc01g005210.4
overlap_peak_5	SL4.0ch01	229061	229284	4.39622	13.0485	|Promoter_5Kb:Solyc01g005290.4|Promoter_5Kb:Solyc01g005300.4
overlap_peak_6	SL4.0ch01	319459	319569	6.94194	18.3521	|Promoter_5Kb:Solyc01g005440.4
overlap_peak_7	SL4.0ch01	321588	321802	9.4555	30.2982	|Promoter_5Kb:Solyc01g005440.4
overlap_peak_8	SL4.0ch01	322221	322419	7.86759	33.3599	|Promoter_5Kb:Solyc01g005440.4
overlap_peak_9	SL4.0ch01	341472	341597	6.91627	14.4816	|Promoter_5Kb:Solyc01g005470.3|Promoter_5Kb:Solyc01g005480.3
overlap_peak_10	SL4.0ch01	391326	391457	4.20084	11.8037	|Promoter_5Kb:Solyc01g005550.3
overlap_peak_11	SL4.0ch01	394640	394824	9.23844	31.8928	|Promoter_5Kb:Solyc01g005550.3
overlap_peak_12	SL4.0ch01	421804	422029	4.00545	10.5974	|Promoter_5Kb:Solyc01g005580.2
overlap_peak_13	SL4.0ch01	476120	476251	4.01863	7.86122	|Promoter_5Kb:Solyc01g005670.3
overlap_peak_14	SL4.0ch01	539024	539207	7.78097	18.4548	|Promoter_5Kb:Solyc01g005810.3
overlap_peak_15	SL4.0ch01	575497	575632	5.75488	11.7024	|Promoter_5Kb:Solyc01g005830.4
overlap_peak_16	SL4.0ch01	765977	766090	4.35462	6.82644	|Down_1Kb:Solyc01g006090.3|Down_1Kb:Solyc01g006100.4
overlap_peak_17	SL4.0ch01	774531	774674	4.96907	10.2595	|Promoter_5Kb:Solyc01g006100.4
overlap_peak_18	SL4.0ch01	803426	803628	5.89398	17.5739	|Promoter_5Kb:Solyc01g006140.4
overlap_peak_19	SL4.0ch01	906535	906672	5.19748	12.1109	|Promoter_5Kb:Solyc01g006310.3
overlap_peak_20	SL4.0ch01	1026619	1026787	6.02794	18.3521	|Gene:Solyc01g006390.2
overlap_peak_21	SL4.0ch01	1285110	1285243	5.30213	12.045
overlap_peak_22	SL4.0ch01	1390775	1390975	6.12084	23.3173
overlap_peak_23	SL4.0ch01	1394628	1394794	5.15439	16.6507
overlap_peak_24	SL4.0ch01	1471828	1471951	5.00665	14.1937	|Promoter_5Kb:Solyc01g006890.3
overlap_peak_25	SL4.0ch01	1634746	1634866	6.10012	12.8043
overlap_peak_26	SL4.0ch01	1665648	1665880	6.25156	17.8194	|Promoter_5Kb:Solyc01g007100.3|Promoter_5Kb:Solyc01g007110.3
overlap_peak_27	SL4.0ch01	2130409	2130615	6.28693	18.3211	|Promoter_5Kb:Solyc01g008010.3|Promoter_5Kb:Solyc01g150102.1
overlap_peak_28	SL4.0ch01	2186104	2186285	6.22994	15.0198	|Promoter_5Kb:Solyc01g008110.4
overlap_peak_29	SL4.0ch01	2189173	2189346	5.22421	13.8503	|Promoter_5Kb:Solyc01g008110.4
overlap_peak_30	SL4.0ch01	2625549	2625736	5.35035	12.8353	|Promoter_5Kb:Solyc01g008580.1
overlap_peak_31	SL4.0ch01	2744349	2744583	6.72615	19.9359	|Promoter_5Kb:Solyc01g008770.3
overlap_peak_32	SL4.0ch01	2776652	2776809	7.22461	20.3623	|Gene:Solyc01g008790.4
overlap_peak_33	SL4.0ch01	2791026	2791165	6.74704	19.5696	|Promoter_5Kb:Solyc01g008810.3|Promoter_5Kb:Solyc01g008820.3
overlap_peak_34	SL4.0ch01	2823933	2824087	9.74186	30.4317	|Promoter_5Kb:Solyc01g008850.3
overlap_peak_35	SL4.0ch01	2878447	2878559	6.86643	15.6438	|Promoter_5Kb:Solyc01g008910.2
overlap_peak_36	SL4.0ch01	2913798	2914014	9.03484	25.0856	|Promoter_5Kb:Solyc01g008950.4
overlap_peak_37	SL4.0ch01	3218165	3218324	5.86644	12.3006	|Down_1Kb:Solyc01g009240.4|Down_1Kb:Solyc01g009245.1
overlap_peak_38	SL4.0ch01	3559822	3559995	6.23253	13.4711	|Promoter_5Kb:Solyc01g009420.4
overlap_peak_39	SL4.0ch01	3586844	3586973	4.09396	6.27307
overlap_peak_40	SL4.0ch01	3587049	3587179	5.87395	13.4199
overlap_peak_41	SL4.0ch01	3588342	3588505	4.73888	10.0023
overlap_peak_42	SL4.0ch01	3987849	3988047	6.83166	23.2017
overlap_peak_43	SL4.0ch01	4677602	4677705	4.42049	9.74308	|Promoter_5Kb:Solyc01g010020.3|Down_1Kb:Solyc01g010030.3
overlap_peak_44	SL4.0ch01	4881969	4882108	4.43314	8.65998
overlap_peak_45	SL4.0ch01	4938817	4938998	5.50079	9.76247
overlap_peak_46	SL4.0ch01	5030126	5030252	7.59382	18.5196	|Down_1Kb:Solyc01g010230.2
overlap_peak_47	SL4.0ch01	5710751	5710902	4.89174	10.6888	|Promoter_5Kb:Solyc01g010660.3
overlap_peak_48	SL4.0ch01	6354434	6354888	7.24264	16.8662	|Promoter_5Kb:Solyc01g010880.3
overlap_peak_49	SL4.0ch01	7647554	7647670	5.82425	14.0428	|Promoter_5Kb:Solyc01g011090.4
overlap_peak_50	SL4.0ch01	8375464	8375609	6.94194	18.3521
overlap_peak_51	SL4.0ch01	16635664	16635861	4.053	8.96589	|Promoter_5Kb:Solyc01g015020.4
overlap_peak_52	SL4.0ch01	16840200	16840611	6.62543	18.0021	|Gene:Solyc01g150118.1
overlap_peak_53	SL4.0ch01	18962067	18962259	4.84139	7.21828
overlap_peak_54	SL4.0ch01	24354647	24354987	5.80895	15.103
overlap_peak_55	SL4.0ch01	24933210	24933465	7.14681	15.3645
overlap_peak_56	SL4.0ch01	25882854	25882962	5.06422	8.88999
overlap_peak_57	SL4.0ch01	26199178	26199542	7.49505	18.7619
overlap_peak_58	SL4.0ch01	33134581	33134755	6.22994	15.0198	|Promoter_5Kb:Solyc01g034020.3
overlap_peak_59	SL4.0ch01	37005711	37005851	4.27196	6.9175
overlap_peak_60	SL4.0ch01	38612504	38612654	4.43314	8.65998	|Gene:Solyc01g044340.3|Promoter_5Kb:Solyc01g044350.3
overlap_peak_61	SL4.0ch01	38666447	38666585	6.50444	18.504	|Promoter_5Kb:Solyc01g044365.1
overlap_peak_62	SL4.0ch01	41009544	41009683	4.58601	9.32473	|Promoter_5Kb:Solyc01g049650.3
overlap_peak_63	SL4.0ch01	41238091	41238278	6.61453	13.8739	|Promoter_5Kb:Solyc01g049690.4
overlap_peak_64	SL4.0ch01	50420928	50421118	7.18475	22.4681
overlap_peak_65	SL4.0ch01	50437398	50437673	7.60789	17.1846
overlap_peak_66	SL4.0ch01	50442249	50442394	7.47593	20.975
overlap_peak_67	SL4.0ch01	52611174	52611374	6.26755	17.4727	|Promoter_5Kb:Solyc01g057150.1|Down_1Kb:Solyc01g057160.1
overlap_peak_68	SL4.0ch01	56202307	56202452	4.12741	7.36787
overlap_peak_69	SL4.0ch01	56895580	56895806	4.9563	12.4384
overlap_peak_70	SL4.0ch01	57503528	57503665	5.04461	11.3937
overlap_peak_71	SL4.0ch01	57557082	57557447	8.08036	22.427
overlap_peak_72	SL4.0ch01	59512780	59513131	7.07283	21.7276
overlap_peak_73	SL4.0ch01	59515146	59515376	4.52983	11.4875	|Promoter_5Kb:Solyc01g058350.1
overlap_peak_74	SL4.0ch01	59921272	59921391	4.27196	6.9175
overlap_peak_75	SL4.0ch01	61651846	61652074	6.11468	16.6661
overlap_peak_76	SL4.0ch01	62135012	62135144	6.73633	19.9587	|Promoter_5Kb:Solyc01g059870.4
overlap_peak_77	SL4.0ch01	62629519	62629682	6.86956	18.6091	|Promoter_5Kb:Solyc01g060030.3
overlap_peak_78	SL4.0ch01	62870909	62871110	8.51065	26.9012	|Promoter_5Kb:Solyc01g060130.3
overlap_peak_79	SL4.0ch01	64571854	64572000	5.96453	11.771	|Promoter_5Kb:Solyc01g065530.3
overlap_peak_80	SL4.0ch01	64573667	64573880	5.50321	13.5807	|Promoter_5Kb:Solyc01g065530.3
overlap_peak_81	SL4.0ch01	66464028	66464221	5.89678	11.9945
overlap_peak_82	SL4.0ch01	66896458	66896699	5.50321	13.5807	|Down_1Kb:Solyc01g066340.4
overlap_peak_83	SL4.0ch01	67084675	67084789	5.48347	17.0459	|Promoter_5Kb:Solyc01g066430.3
overlap_peak_84	SL4.0ch01	67141338	67141448	5.75742	12.4278
overlap_peak_85	SL4.0ch01	67176214	67176353	6.60358	14.2566	|Promoter_5Kb:Solyc01g066450.3
overlap_peak_86	SL4.0ch01	67556115	67556280	8.36592	25.5415
overlap_peak_87	SL4.0ch01	67589392	67589495	7.37735	16.2701
overlap_peak_88	SL4.0ch01	67606823	67607146	4.39081	14.1653
overlap_peak_89	SL4.0ch01	67608607	67608728	6.16317	13.3244
overlap_peak_90	SL4.0ch01	67644375	67644515	7.47593	20.975	|Promoter_5Kb:Solyc01g066700.4|Promoter_5Kb:Solyc01g066710.4|Promoter_5Kb:Solyc01g066720.3
overlap_peak_91	SL4.0ch01	67672350	67672463	4.73888	10.0023	|Promoter_5Kb:Solyc01g066740.3
overlap_peak_92	SL4.0ch01	67837424	67837529	4.28028	8.00216	|Promoter_5Kb:Solyc01g066860.3
overlap_peak_93	SL4.0ch01	67947043	67947172	4.44996	7.57965	|Promoter_5Kb:Solyc01g066910.3
overlap_peak_94	SL4.0ch01	68023101	68023298	6.56376	21.5546
overlap_peak_95	SL4.0ch01	68112631	68112812	4.98396	9.65775	|Promoter_5Kb:Solyc01g067000.4|Gene:Solyc01g067005.1
overlap_peak_96	SL4.0ch01	68119717	68119891	5.60268	17.7826	|Promoter_5Kb:Solyc01g067010.3
overlap_peak_97	SL4.0ch01	68285157	68285302	7.83844	18.1168	|Promoter_5Kb:Solyc01g067130.4
overlap_peak_98	SL4.0ch01	68634345	68634564	4.51009	12.5863	|Promoter_5Kb:Solyc01g067390.4
overlap_peak_99	SL4.0ch01	68947409	68947599	5.35035	12.8353	|Promoter_5Kb:Solyc01g067480.4
overlap_peak_100	SL4.0ch01	69345880	69346018	5.24506	15.599
overlap_peak_101	SL4.0ch01	69452622	69452787	5.96181	15.8797	|Promoter_5Kb:Solyc01g067740.3
overlap_peak_102	SL4.0ch01	69683651	69684064	10.0958	27.9069	|Promoter_5Kb:Solyc01g067895.1
overlap_peak_103	SL4.0ch01	69706583	69706720	5.32547	9.41937
overlap_peak_104	SL4.0ch01	69991393	69991499	5.99636	12.9505	|Promoter_5Kb:Solyc01g068100.4
overlap_peak_105	SL4.0ch01	69996323	69996510	8.10195	27.7878
overlap_peak_106	SL4.0ch01	70497710	70497841	5.11987	10.2892	|Promoter_5Kb:Solyc01g068460.4
overlap_peak_107	SL4.0ch01	70571244	70571379	5.12585	14.8924	|Promoter_5Kb:Solyc01g068560.3
overlap_peak_108	SL4.0ch01	70865113	70865259	7.60597	17.632	|Promoter_5Kb:Solyc01g079190.2|Gene:Solyc01g079200.4
overlap_peak_109	SL4.0ch01	70866981	70867113	5.2056	10.4818	|Promoter_5Kb:Solyc01g079200.4
overlap_peak_110	SL4.0ch01	70935864	70935978	6.25754	13.909	|Promoter_5Kb:Solyc01g079260.4
overlap_peak_111	SL4.0ch01	71098845	71099025	5.72188	18.5325	|Promoter_5Kb:Solyc01g079480.3
overlap_peak_112	SL4.0ch01	71176881	71177069	6.29416	16.35	|Promoter_5Kb:Solyc01g079530.4
overlap_peak_113	SL4.0ch01	71189667	71189867	7.18475	22.4681	|Promoter_5Kb:Solyc01g079535.1
overlap_peak_114	SL4.0ch01	71245974	71246198	8.73377	23.3942
overlap_peak_115	SL4.0ch01	71280014	71280130	4.053	8.96589	|Down_1Kb:Solyc01g079590.3
overlap_peak_116	SL4.0ch01	71285182	71285375	5.90535	13.863	|Promoter_5Kb:Solyc01g079600.4
overlap_peak_117	SL4.0ch01	71287163	71287323	5.79869	21.0108	|Promoter_5Kb:Solyc01g079600.4
overlap_peak_118	SL4.0ch01	71321137	71321317	5.51795	11.8735	|Promoter_5Kb:Solyc01g079620.4
overlap_peak_119	SL4.0ch01	71362640	71362801	5.35817	14.5694	|Promoter_5Kb:Solyc01g079660.2
overlap_peak_120	SL4.0ch01	71540454	71540588	7.02962	15.9842	|Promoter_5Kb:Solyc01g079820.3|Promoter_5Kb:Solyc01g079830.3
overlap_peak_121	SL4.0ch01	71612307	71612694	9.85826	32.9382	|Promoter_5Kb:Solyc01g079880.3
overlap_peak_122	SL4.0ch01	71627227	71627356	5.9941	11.0899
overlap_peak_123	SL4.0ch01	71671518	71671665	8.7803	25.0247	|Promoter_5Kb:Solyc01g079930.3
overlap_peak_124	SL4.0ch01	71677626	71677969	8.30682	21.9617	|Promoter_5Kb:Solyc01g079940.4
overlap_peak_125	SL4.0ch01	71723954	71724055	5.96453	11.771	|Promoter_5Kb:Solyc01g080010.2
overlap_peak_126	SL4.0ch01	71726693	71726822	4.15258	8.47514	|Gene:Solyc01g080020.2
overlap_peak_127	SL4.0ch01	71758260	71758537	8.71679	28.4312
overlap_peak_128	SL4.0ch01	71774270	71774393	5.79725	13.9723
overlap_peak_129	SL4.0ch01	71797942	71798064	7.05028	19.0651
overlap_peak_130	SL4.0ch01	71864473	71864606	5.09026	13.1377	|Promoter_5Kb:Solyc01g080130.2
overlap_peak_131	SL4.0ch01	71999525	71999642	4.9563	12.4384	|Promoter_5Kb:Solyc01g080200.3
overlap_peak_132	SL4.0ch01	72001755	72001990	5.45432	13.8077	|Down_1Kb:Solyc01g080210.3
overlap_peak_133	SL4.0ch01	72031467	72031594	7.88169	19.6048
overlap_peak_134	SL4.0ch01	72049529	72049669	4.43314	8.65998	|Down_1Kb:Solyc01g080250.3
overlap_peak_135	SL4.0ch01	72272467	72272568	6.05195	14.2127	|Promoter_5Kb:Solyc01g080450.4|Promoter_5Kb:Solyc01g080460.3
overlap_peak_136	SL4.0ch01	72273165	72273289	4.12741	7.36787	|Promoter_5Kb:Solyc01g080450.4|Promoter_5Kb:Solyc01g080460.3
overlap_peak_137	SL4.0ch01	72310487	72310797	6.75858	22.1308	|Promoter_5Kb:Solyc01g080500.2
overlap_peak_138	SL4.0ch01	72412795	72412940	5.14393	10.6749	|Gene:Solyc01g080590.3|Promoter_5Kb:Solyc01g080600.4
overlap_peak_139	SL4.0ch01	72416035	72416164	4.76824	12.8157	|Promoter_5Kb:Solyc01g080590.3|Promoter_5Kb:Solyc01g080600.4|Down_1Kb:Solyc01g080610.3
overlap_peak_140	SL4.0ch01	72444678	72444798	7.45566	17.7687
overlap_peak_141	SL4.0ch01	72456059	72456204	6.91627	14.4816
overlap_peak_142	SL4.0ch01	72460364	72460550	6.4298	20.7465	|Promoter_5Kb:Solyc01g080640.3
overlap_peak_143	SL4.0ch01	72471280	72471465	7.79622	25.9781	|Down_1Kb:Solyc01g080640.3
overlap_peak_144	SL4.0ch01	72603903	72604268	6.5245	14.9018
overlap_peak_145	SL4.0ch01	72633069	72633182	6.12852	15.55
overlap_peak_146	SL4.0ch01	72655013	72655126	7.02962	15.9842	|Promoter_5Kb:Solyc01g080800.3
overlap_peak_147	SL4.0ch01	72725005	72725134	4.51009	12.5863	|Promoter_5Kb:Solyc01g080850.4
overlap_peak_148	SL4.0ch01	72775801	72776020	6.26755	17.4727	|Promoter_5Kb:Solyc01g080880.4
overlap_peak_149	SL4.0ch01	72868981	72869189	5.84109	19.2877	|Promoter_5Kb:Solyc01g080960.4
overlap_peak_150	SL4.0ch01	73186942	73187086	6.22994	15.0198	|Promoter_5Kb:Solyc01g081380.4|Gene:Solyc01g081390.4
overlap_peak_151	SL4.0ch01	73236544	73236645	5.39016	9.54922	|Promoter_5Kb:Solyc01g081440.3
overlap_peak_152	SL4.0ch01	73240083	73240197	6.60358	14.2566	|Promoter_5Kb:Solyc01g081440.3
overlap_peak_153	SL4.0ch01	73327117	73327357	8.31433	24.432	|Promoter_5Kb:Solyc01g081540.4
overlap_peak_154	SL4.0ch01	73530212	73530365	6.40794	15.8397
overlap_peak_155	SL4.0ch01	73588174	73588292	5.49212	15.3076	|Promoter_5Kb:Solyc01g073770.2
overlap_peak_156	SL4.0ch01	73656215	73656330	5.5061	10.1222	|Promoter_5Kb:Solyc01g073880.2|Promoter_5Kb:Solyc01g073890.3|Promoter_5Kb:Solyc01g073900.4
overlap_peak_157	SL4.0ch01	73667252	73667432	4.83224	14.569
overlap_peak_158	SL4.0ch01	73669130	73669306	8.86629	32.4545
overlap_peak_159	SL4.0ch01	73671066	73671258	5.16195	10.3847
overlap_peak_160	SL4.0ch01	73684429	73684544	7.24264	16.8662	|Promoter_5Kb:Solyc01g073910.4
overlap_peak_161	SL4.0ch01	73688376	73688502	6.60358	14.2566	|Down_1Kb:Solyc01g073910.4
overlap_peak_162	SL4.0ch01	73856298	73856576	5.51795	11.8735
overlap_peak_163	SL4.0ch01	73866308	73866470	7.7489	21.1718	|Promoter_5Kb:Solyc01g086640.2
overlap_peak_164	SL4.0ch01	73866622	73866828	8.82736	28.2124	|Promoter_5Kb:Solyc01g086640.2
overlap_peak_165	SL4.0ch01	73879145	73879331	5.51795	11.8735	|Promoter_5Kb:Solyc01g086650.3
overlap_peak_166	SL4.0ch01	73985246	73985367	4.89764	8.54091	|Promoter_5Kb:Solyc01g086780.1|Promoter_5Kb:Solyc01g086790.1
overlap_peak_167	SL4.0ch01	74054799	74054971	8.63441	22.1839	|Promoter_5Kb:Solyc01g086870.3|Gene:Solyc01g086880.3
overlap_peak_168	SL4.0ch01	74058192	74058319	7.3108	18.7949	|Down_1Kb:Solyc01g086890.3
overlap_peak_169	SL4.0ch01	74081313	74081484	5.76003	16.8074
overlap_peak_170	SL4.0ch01	74124514	74124798	5.76003	16.8074	|Down_1Kb:Solyc01g086960.3
overlap_peak_171	SL4.0ch01	74125941	74126158	4.83224	14.569	|Promoter_5Kb:Solyc01g086960.3
overlap_peak_172	SL4.0ch01	74130055	74130449	6.69771	22.3759	|Promoter_5Kb:Solyc01g086960.3
overlap_peak_173	SL4.0ch01	74131638	74131786	4.73888	10.0023
overlap_peak_174	SL4.0ch01	74134852	74135109	5.26177	17.3552
overlap_peak_175	SL4.0ch01	74248537	74248706	6.16189	19.1389	|Gene:Solyc01g087060.4
overlap_peak_176	SL4.0ch01	74309347	74309525	6.56056	13.7638
overlap_peak_177	SL4.0ch01	74317304	74317427	6.82113	17.6409	|Gene:Solyc01g087140.4
overlap_peak_178	SL4.0ch01	74349901	74350197	5.58392	19.5291	|Promoter_5Kb:Solyc01g087160.2|Down_1Kb:Solyc01g087170.3
overlap_peak_179	SL4.0ch01	74354441	74354751	7.24548	20.859	|Promoter_5Kb:Solyc01g087170.3
overlap_peak_180	SL4.0ch01	74417726	74417980	7.37735	16.2701
overlap_peak_181	SL4.0ch01	74419300	74419539	5.09026	13.1377
overlap_peak_182	SL4.0ch01	74431494	74431597	6.01091	16.7738	|Down_1Kb:Solyc01g087240.3|Down_1Kb:Solyc01g087250.3
overlap_peak_183	SL4.0ch01	74685711	74685940	7.01396	20.2627	|Gene:Solyc01g087490.4
overlap_peak_184	SL4.0ch01	74726545	74726727	6.94913	17.9513	|Promoter_5Kb:Solyc01g087540.4
overlap_peak_185	SL4.0ch01	74751030	74751171	6.22994	15.0198	|Promoter_5Kb:Solyc01g087560.3
overlap_peak_186	SL4.0ch01	74775610	74775720	5.9992	12.2096	|Promoter_5Kb:Solyc01g087580.3
overlap_peak_187	SL4.0ch01	74788072	74788286	11.0728	38.8704	|Promoter_5Kb:Solyc01g087590.3
overlap_peak_188	SL4.0ch01	74940971	74941212	5.32007	10.4012	|Promoter_5Kb:Solyc01g087810.2
overlap_peak_189	SL4.0ch01	75006818	75006983	4.28653	9.10249	|Down_1Kb:Solyc01g087890.3
overlap_peak_190	SL4.0ch01	75176153	75176324	5.01083	10.6796	|Promoter_5Kb:Solyc01g088090.3
overlap_peak_191	SL4.0ch01	75178368	75178515	4.99511	15.4365
overlap_peak_192	SL4.0ch01	75186685	75186960	4.3823	16.381
overlap_peak_193	SL4.0ch01	75207315	75207616	11.1182	53.5152	|Down_1Kb:Solyc01g088100.4
overlap_peak_194	SL4.0ch01	75363031	75363181	5.49553	11.4773	|Promoter_5Kb:Solyc01g088330.1|Promoter_5Kb:Solyc01g088340.2|Promoter_5Kb:Solyc01g088350.4
overlap_peak_195	SL4.0ch01	75437494	75437691	6.60358	14.2566	|Promoter_5Kb:Solyc01g088400.4
overlap_peak_196	SL4.0ch01	75491626	75491808	4.01863	7.86122
overlap_peak_197	SL4.0ch01	75633279	75633444	6.42041	18.2835	|Promoter_5Kb:Solyc01g088630.3
overlap_peak_198	SL4.0ch01	75814724	75814917	8.36592	25.5415
overlap_peak_199	SL4.0ch01	76029072	76029194	6.58594	16.6661
overlap_peak_200	SL4.0ch01	76055586	76055739	5.51795	11.8735	|Promoter_5Kb:Solyc01g090190.3
overlap_peak_201	SL4.0ch01	76139531	76139696	5.35817	14.5694	|Promoter_5Kb:Solyc01g090230.3
overlap_peak_202	SL4.0ch01	76229307	76229463	8.24286	21.3441
overlap_peak_203	SL4.0ch01	76252582	76252707	6.32395	16.0291
overlap_peak_204	SL4.0ch01	76253146	76253249	6.42463	12.6965
overlap_peak_205	SL4.0ch01	76256861	76256989	6.32896	12.888
overlap_peak_206	SL4.0ch01	76263487	76263611	5.32547	9.41937	|Down_1Kb:Solyc01g090340.3
overlap_peak_207	SL4.0ch01	76269189	76269338	9.67837	25.9403	|Promoter_5Kb:Solyc01g090340.3
overlap_peak_208	SL4.0ch01	76302366	76302547	6.68573	13.6045	|Promoter_5Kb:Solyc01g090360.3
overlap_peak_209	SL4.0ch01	76378654	76378868	6.69771	22.3759	|Promoter_5Kb:Solyc01g090460.3
overlap_peak_210	SL4.0ch01	76386450	76386576	6.76394	17.5032	|Promoter_5Kb:Solyc01g090470.3
overlap_peak_211	SL4.0ch01	76537182	76537283	4.73888	10.0023	|Promoter_5Kb:Solyc01g090650.1
overlap_peak_212	SL4.0ch01	76607296	76607406	5.86859	11.2032
overlap_peak_213	SL4.0ch01	76637447	76637580	4.41062	10.8432
overlap_peak_214	SL4.0ch01	76658129	76658475	7.50143	27.4462
overlap_peak_215	SL4.0ch01	76661295	76661433	7.50143	27.4462	|Promoter_5Kb:Solyc01g090760.4
overlap_peak_216	SL4.0ch01	76706345	76706460	6.89764	19.1092
overlap_peak_217	SL4.0ch01	76709228	76709386	6.22994	15.0198
overlap_peak_218	SL4.0ch01	76741890	76742213	6.96562	24.0327
overlap_peak_219	SL4.0ch01	76743537	76743673	5.11987	10.2892
overlap_peak_220	SL4.0ch01	76750345	76750470	5.33995	11.1165	|Promoter_5Kb:Solyc01g090800.3
overlap_peak_221	SL4.0ch01	76761747	76762072	5.36427	16.315	|Promoter_5Kb:Solyc01g090810.4
overlap_peak_222	SL4.0ch01	76785853	76785959	6.31576	13.2605	|Promoter_5Kb:Solyc01g090840.3
overlap_peak_223	SL4.0ch01	76903769	76903888	5.63988	10.7404	|Promoter_5Kb:Solyc01g090950.4
overlap_peak_224	SL4.0ch01	76935900	76936055	4.73888	10.0023
overlap_peak_225	SL4.0ch01	77056150	77056270	4.61271	9.39445	|Promoter_5Kb:Solyc01g091090.4
overlap_peak_226	SL4.0ch01	77145126	77145264	4.89174	10.6888	|Promoter_5Kb:Solyc01g091210.3|Promoter_5Kb:Solyc01g091220.3
overlap_peak_227	SL4.0ch01	77250610	77250784	7.27156	28.9976	|Promoter_5Kb:Solyc01g091370.4
overlap_peak_228	SL4.0ch01	77287769	77287993	6.94194	18.3521	|Promoter_5Kb:Solyc01g091410.3
overlap_peak_229	SL4.0ch01	77360181	77360364	6.26755	17.4727	|Promoter_5Kb:Solyc01g091480.4
overlap_peak_230	SL4.0ch01	77361047	77361381	4.18794	10.6888	|Promoter_5Kb:Solyc01g091480.4
overlap_peak_231	SL4.0ch01	77392266	77392384	5.09026	13.1377	|Gene:Solyc01g091530.4
overlap_peak_232	SL4.0ch01	77393943	77394158	5.22421	13.8503	|Promoter_5Kb:Solyc01g091530.4
overlap_peak_233	SL4.0ch01	77404870	77404985	6.12887	14.0114	|Promoter_5Kb:Solyc01g091550.3
overlap_peak_234	SL4.0ch01	77426370	77426471	6.16754	13.7083	|Promoter_5Kb:Solyc01g091580.3|Promoter_5Kb:Solyc01g091590.3
overlap_peak_235	SL4.0ch01	77445771	77446032	4.71725	10.2501	|Promoter_5Kb:Solyc01g091620.3
overlap_peak_236	SL4.0ch01	77451341	77451471	4.42049	9.74308
overlap_peak_237	SL4.0ch01	77465514	77465752	5.37598	17.0463	|Gene:Solyc01g091630.3
overlap_peak_238	SL4.0ch01	77492688	77492789	4.76623	11.2862	|Promoter_5Kb:Solyc01g091650.3
overlap_peak_239	SL4.0ch01	77496386	77496499	4.9563	12.4384	|Promoter_5Kb:Solyc01g091650.3
overlap_peak_240	SL4.0ch01	77528683	77528812	5.33995	11.1165
overlap_peak_241	SL4.0ch01	77723084	77723280	8.20857	20.2965	|Promoter_5Kb:Solyc01g091950.4
overlap_peak_242	SL4.0ch01	77724600	77724705	5.50321	13.5807	|Promoter_5Kb:Solyc01g091950.4
overlap_peak_243	SL4.0ch01	77737592	77737782	5.80895	15.103
overlap_peak_244	SL4.0ch01	77745444	77745834	4.01996	14.4716	|Down_1Kb:Solyc01g092950.3
overlap_peak_245	SL4.0ch01	77751865	77752097	7.61051	24.5435
overlap_peak_246	SL4.0ch01	77757376	77757486	5.76356	10.2804
overlap_peak_247	SL4.0ch01	77757677	77757869	11.7577	35.5614
overlap_peak_248	SL4.0ch01	77758594	77758700	4.28028	8.00216
overlap_peak_249	SL4.0ch01	77802971	77803124	6.76812	16.674	|Promoter_5Kb:Solyc01g093970.4
overlap_peak_250	SL4.0ch01	77850746	77850873	5.97618	18.2119	|Promoter_5Kb:Solyc01g094020.3
overlap_peak_251	SL4.0ch01	77871738	77871883	5.53037	14.0114	|Promoter_5Kb:Solyc01g094030.3|Gene:Solyc01g094040.3|Promoter_5Kb:Solyc01g094050.1
overlap_peak_252	SL4.0ch01	78017146	78017301	4.73888	10.0023	|Promoter_5Kb:Solyc01g094200.4
overlap_peak_253	SL4.0ch01	78033331	78033521	4.73888	10.0023	|Promoter_5Kb:Solyc01g094220.3
overlap_peak_254	SL4.0ch01	78052454	78052602	7.14681	15.3645
overlap_peak_255	SL4.0ch01	78146269	78146370	5.69595	12.6396	|Gene:Solyc01g094370.3
overlap_peak_256	SL4.0ch01	78150745	78150948	4.6884	11.0726	|Promoter_5Kb:Solyc01g094370.3|Promoter_5Kb:Solyc01g094380.2
overlap_peak_257	SL4.0ch01	78166528	78166667	6.05195	14.2127	|Promoter_5Kb:Solyc01g094400.3
overlap_peak_258	SL4.0ch01	78197189	78197346	6.56376	21.5546	|Promoter_5Kb:Solyc01g094460.3|Promoter_5Kb:Solyc01g094480.4
overlap_peak_259	SL4.0ch01	78216667	78216815	6.18897	16.0814	|Promoter_5Kb:Solyc01g094500.3|Promoter_5Kb:Solyc01g094510.2
overlap_peak_260	SL4.0ch01	78267873	78268097	7.79622	25.9781	|Gene:Solyc01g094580.3
overlap_peak_261	SL4.0ch01	78343956	78344080	6.01533	15.6469	|Promoter_5Kb:Solyc01g094640.4
overlap_peak_262	SL4.0ch01	78381105	78381307	5.12585	14.8924	|Promoter_5Kb:Solyc01g094670.4|Promoter_5Kb:Solyc01g094680.4
overlap_peak_263	SL4.0ch01	78396164	78396366	5.2784	11.9828	|Down_1Kb:Solyc01g094680.4|Promoter_5Kb:Solyc01g094690.4
overlap_peak_264	SL4.0ch01	78435480	78435735	5.51721	15.0335	|Promoter_5Kb:Solyc01g094727.1|Gene:Solyc01g094750.4
overlap_peak_265	SL4.0ch01	78460836	78460963	8.18793	24.6108	|Down_1Kb:Solyc01g094790.3
overlap_peak_266	SL4.0ch01	78509484	78509634	7.20857	21.648	|Promoter_5Kb:Solyc01g094830.4
overlap_peak_267	SL4.0ch01	78614258	78614382	5.72	13.4199	|Gene:Solyc01g094950.3
overlap_peak_268	SL4.0ch01	78714144	78714267	4.12741	7.36787	|Down_1Kb:Solyc01g095080.3
overlap_peak_269	SL4.0ch01	78758777	78758985	5.69131	20.2653	|Promoter_5Kb:Solyc01g095100.4
overlap_peak_270	SL4.0ch01	78781942	78782100	4.48759	7.66753	|Promoter_5Kb:Solyc01g095130.4|Promoter_5Kb:Solyc01g095140.4|Promoter_5Kb:Solyc01g095150.3
overlap_peak_271	SL4.0ch01	78785676	78785843	5.09026	13.1377	|Down_1Kb:Solyc01g095140.4|Promoter_5Kb:Solyc01g095150.3|Promoter_5Kb:Solyc01g095160.3
overlap_peak_272	SL4.0ch01	78806600	78806752	6.39578	17.8073	|Promoter_5Kb:Solyc01g095200.3
overlap_peak_273	SL4.0ch01	78825261	78825485	4.61295	18.2952	|Promoter_5Kb:Solyc01g095210.3|Gene:Solyc01g095220.2
overlap_peak_274	SL4.0ch01	78838736	78839046	10.065	43.1422	|Promoter_5Kb:Solyc01g095230.4
overlap_peak_275	SL4.0ch01	78858523	78858636	5.43393	13.416	|Promoter_5Kb:Solyc01g095280.4
overlap_peak_276	SL4.0ch01	78915911	78916084	5.36427	16.315	|Gene:Solyc01g095380.1
overlap_peak_277	SL4.0ch01	78957430	78957619	4.3823	16.381	|Promoter_5Kb:Solyc01g095450.4
overlap_peak_278	SL4.0ch01	78958804	78959117	7.76934	29.2157
overlap_peak_279	SL4.0ch01	78960259	78960449	8.73377	23.3942	|Promoter_5Kb:Solyc01g095460.3
overlap_peak_280	SL4.0ch01	78962251	78962591	5.49212	15.3076	|Promoter_5Kb:Solyc01g095460.3
overlap_peak_281	SL4.0ch01	78964126	78964334	6.69771	22.3759	|Promoter_5Kb:Solyc01g095460.3
overlap_peak_282	SL4.0ch01	79002904	79003041	6.63987	13.5226	|Promoter_5Kb:Solyc01g095500.3
overlap_peak_283	SL4.0ch01	79006001	79006106	6.17754	12.5863
overlap_peak_284	SL4.0ch01	79011147	79011327	4.28653	9.10249	|Promoter_5Kb:Solyc01g095510.3
overlap_peak_285	SL4.0ch01	79022998	79023112	5.06135	13.7022	|Promoter_5Kb:Solyc01g095515.1|Down_1Kb:Solyc01g095530.2
overlap_peak_286	SL4.0ch01	79081922	79082071	6.4298	20.7465	|Promoter_5Kb:Solyc01g095610.4
overlap_peak_287	SL4.0ch01	79086238	79086349	6.06295	15.3778	|Down_1Kb:Solyc01g095610.4
overlap_peak_288	SL4.0ch01	79088339	79088482	4.6812	8.96547	|Down_1Kb:Solyc01g095620.3
overlap_peak_289	SL4.0ch01	79092254	79092468	7.83193	22.7748	|Promoter_5Kb:Solyc01g095620.3
overlap_peak_290	SL4.0ch01	79095892	79096005	5.53849	10.1895	|Promoter_5Kb:Solyc01g095620.3
overlap_peak_291	SL4.0ch01	79099154	79099338	4.58601	9.32473
overlap_peak_292	SL4.0ch01	79103048	79103153	5.05658	10.786	|Promoter_5Kb:Solyc01g095630.3
overlap_peak_293	SL4.0ch01	79104287	79104411	5.16195	10.3847	|Promoter_5Kb:Solyc01g095630.3
overlap_peak_294	SL4.0ch01	79105140	79105277	8.30773	21.4871	|Promoter_5Kb:Solyc01g095630.3
overlap_peak_295	SL4.0ch01	79111155	79111295	6.28262	15.1381
overlap_peak_296	SL4.0ch01	79116606	79116740	5.5793	11.3143	|Down_1Kb:Solyc01g095640.2
overlap_peak_297	SL4.0ch01	79132915	79133081	5.39303	11.5878	|Promoter_5Kb:Solyc01g095670.4|Promoter_5Kb:Solyc01g095680.2
overlap_peak_298	SL4.0ch01	79147973	79148193	5.49575	12.8596	|Promoter_5Kb:Solyc01g095700.3
overlap_peak_299	SL4.0ch01	79158012	79158231	5.98211	14.4226	|Promoter_5Kb:Solyc01g095710.3
overlap_peak_300	SL4.0ch01	79171129	79171281	5.51795	11.8735	|Promoter_5Kb:Solyc01g095720.3|Promoter_5Kb:Solyc01g150148.1
overlap_peak_301	SL4.0ch01	79182884	79182989	4.89174	10.6888	|Promoter_5Kb:Solyc01g095730.4
overlap_peak_302	SL4.0ch01	79234578	79234707	6.97292	18.0093	|Promoter_5Kb:Solyc01g095780.2|Promoter_5Kb:Solyc01g095790.4|Promoter_5Kb:Solyc01g095800.3
overlap_peak_303	SL4.0ch01	79288092	79288326	4.52983	11.4875	|Promoter_5Kb:Solyc01g095890.4|Gene:Solyc01g095895.1
overlap_peak_304	SL4.0ch01	79293133	79293247	4.82235	11.7513	|Promoter_5Kb:Solyc01g095895.1
overlap_peak_305	SL4.0ch01	79362567	79362767	6.78639	23.9167	|Promoter_5Kb:Solyc01g095990.3|Promoter_5Kb:Solyc01g096000.2
overlap_peak_306	SL4.0ch01	79387238	79387448	6.55037	26.4762	|Promoter_5Kb:Solyc01g096030.4
overlap_peak_307	SL4.0ch01	79403108	79403383	5.35817	14.5694	|Down_1Kb:Solyc01g096050.4
overlap_peak_308	SL4.0ch01	79417869	79418046	8.86469	31.4124	|Promoter_5Kb:Solyc01g096060.4
overlap_peak_309	SL4.0ch01	79433183	79433396	14.0567	47.0097
overlap_peak_310	SL4.0ch01	79436011	79436256	4.76824	12.8157
overlap_peak_311	SL4.0ch01	79439823	79439970	7.11994	19.217	|Promoter_5Kb:Solyc01g096070.3
overlap_peak_312	SL4.0ch01	79446123	79446386	6.07362	19.6563	|Down_1Kb:Solyc01g096070.3
overlap_peak_313	SL4.0ch01	79446638	79446813	4.88469	16.3222	|Down_1Kb:Solyc01g096070.3
overlap_peak_314	SL4.0ch01	79458659	79458761	4.86414	10.3158	|Gene:Solyc01g096090.4|Down_1Kb:Solyc01g096100.2
overlap_peak_315	SL4.0ch01	79650832	79650988	8.20404	25.6289	|Promoter_5Kb:Solyc01g096300.4|Down_1Kb:Solyc01g096320.3
overlap_peak_316	SL4.0ch01	79655049	79655358	7.50143	27.4462	|Promoter_5Kb:Solyc01g096320.3
overlap_peak_317	SL4.0ch01	79664605	79664720	4.73888	10.0023	|Promoter_5Kb:Solyc01g096330.2
overlap_peak_318	SL4.0ch01	79674249	79674371	7.59552	18.9916	|Promoter_5Kb:Solyc01g096340.3
overlap_peak_319	SL4.0ch01	79677099	79677229	6.98061	17.5884	|Down_1Kb:Solyc01g096340.3
overlap_peak_320	SL4.0ch01	79712483	79712626	4.6884	11.0726	|Down_1Kb:Solyc01g096370.4
overlap_peak_321	SL4.0ch01	79714064	79714302	7.94908	26.8831
overlap_peak_322	SL4.0ch01	79942541	79942683	4.98396	9.65775	|Promoter_5Kb:Solyc01g096600.4|Gene:Solyc01g096610.4|Promoter_5Kb:Solyc01g096620.4
overlap_peak_323	SL4.0ch01	80063914	80064119	5.65608	14.3335	|Promoter_5Kb:Solyc01g096810.3
overlap_peak_324	SL4.0ch01	80067008	80067232	7.06588	19.9636	|Promoter_5Kb:Solyc01g096810.3
overlap_peak_325	SL4.0ch01	80100821	80100925	5.00231	13.5315	|Promoter_5Kb:Solyc01g096830.3|Promoter_5Kb:Solyc01g096840.3
overlap_peak_326	SL4.0ch01	80333187	80333449	4.10314	11.1898	|Promoter_5Kb:Solyc01g097110.2
overlap_peak_327	SL4.0ch01	80334388	80334630	6.72615	19.9359	|Promoter_5Kb:Solyc01g097110.2
overlap_peak_328	SL4.0ch01	80338937	80339103	7.45566	17.7687
overlap_peak_329	SL4.0ch01	80343993	80344124	6.72157	16.1542	|Promoter_5Kb:Solyc01g097120.3
overlap_peak_330	SL4.0ch01	80345340	80345459	5.22421	13.8503	|Promoter_5Kb:Solyc01g097120.3
overlap_peak_331	SL4.0ch01	80440294	80440437	4.40271	11.9388	|Promoter_5Kb:Solyc01g097260.4
overlap_peak_332	SL4.0ch01	80448116	80448455	7.09957	24.8776
overlap_peak_333	SL4.0ch01	80455077	80455207	5.92361	13.5373	|Promoter_5Kb:Solyc01g097290.4|Promoter_5Kb:Solyc01g097300.4
overlap_peak_334	SL4.0ch01	80456441	80456588	6.57328	19.104	|Gene:Solyc01g097290.4|Promoter_5Kb:Solyc01g097300.4
overlap_peak_335	SL4.0ch01	80486116	80486468	8.82961	25.1327	|Promoter_5Kb:Solyc01g097320.3|Promoter_5Kb:Solyc01g097330.3
overlap_peak_336	SL4.0ch01	80501203	80501370	7.95773	23.5636	|Down_1Kb:Solyc01g097340.3
overlap_peak_337	SL4.0ch01	80593609	80593846	6.5385	18.1948	|Promoter_5Kb:Solyc01g097500.4
overlap_peak_338	SL4.0ch01	80767319	80767462	5.30247	8.70789	|Promoter_5Kb:Solyc01g097800.3
overlap_peak_339	SL4.0ch01	80782299	80782422	5.35035	12.8353	|Gene:Solyc01g097810.3|Promoter_5Kb:Solyc01g097820.4
overlap_peak_340	SL4.0ch01	80799538	80799651	6.05195	14.2127	|Promoter_5Kb:Solyc01g097840.3
overlap_peak_341	SL4.0ch01	80833558	80833695	5.08636	10.2138	|Promoter_5Kb:Solyc01g097880.4
overlap_peak_342	SL4.0ch01	80841809	80842013	5.89398	17.5739	|Promoter_5Kb:Solyc01g097890.2|Down_1Kb:Solyc01g097900.1
overlap_peak_343	SL4.0ch01	81175207	81175533	5.4324	17.5795	|Promoter_5Kb:Solyc01g098390.3
overlap_peak_344	SL4.0ch01	81190428	81190532	6.35021	14.1232	|Promoter_5Kb:Solyc01g098410.4
overlap_peak_345	SL4.0ch01	81454391	81454530	6.4578	18.374
overlap_peak_346	SL4.0ch01	81457484	81457599	5.04516	8.85211
overlap_peak_347	SL4.0ch01	81625587	81625730	5.04461	11.3937	|Promoter_5Kb:Solyc01g099020.3
overlap_peak_348	SL4.0ch01	81663289	81663546	5.89398	17.5739	|Promoter_5Kb:Solyc01g099060.3|Down_1Kb:Solyc01g099070.1
overlap_peak_349	SL4.0ch01	81673798	81674069	4.62834	8.26031	|Promoter_5Kb:Solyc01g099090.3|Promoter_5Kb:Solyc01g099100.4
overlap_peak_350	SL4.0ch01	81677433	81677571	6.58594	16.6661	|Promoter_5Kb:Solyc01g099090.3|Promoter_5Kb:Solyc01g099100.4
overlap_peak_351	SL4.0ch01	81720778	81720929	7.37735	16.2701	|Promoter_5Kb:Solyc01g099140.4
overlap_peak_352	SL4.0ch01	81721932	81722103	4.89174	10.6888	|Promoter_5Kb:Solyc01g099140.4|Promoter_5Kb:Solyc01g099150.5
overlap_peak_353	SL4.0ch01	81885322	81885542	6.55633	24.0113	|Promoter_5Kb:Solyc01g099340.3
overlap_peak_354	SL4.0ch01	81941340	81941557	6.07904	14.6551	|Promoter_5Kb:Solyc01g099410.3
overlap_peak_355	SL4.0ch01	81998306	81998441	7.3778	19.8542
overlap_peak_356	SL4.0ch01	82007362	82007551	6.43712	23.2036	|Promoter_5Kb:Solyc01g099520.3
overlap_peak_357	SL4.0ch01	82076738	82076858	5.95352	13.6015	|Promoter_5Kb:Solyc01g099630.4
overlap_peak_358	SL4.0ch01	82078420	82078719	7.81959	22.7537	|Promoter_5Kb:Solyc01g099630.4
overlap_peak_359	SL4.0ch01	82136027	82136247	5.21969	11.5054	|Down_1Kb:Solyc01g099700.3|Promoter_5Kb:Solyc01g099710.4|Promoter_5Kb:Solyc01g099720.2
overlap_peak_360	SL4.0ch01	82149481	82149670	8.77577	29.106	|Down_1Kb:Solyc01g099720.2|Promoter_5Kb:Solyc01g099730.3
overlap_peak_361	SL4.0ch01	82159100	82159214	5.32271	11.0881	|Promoter_5Kb:Solyc01g099740.4
overlap_peak_362	SL4.0ch01	82177956	82178109	5.50321	13.5807	|Promoter_5Kb:Solyc01g099770.3
overlap_peak_363	SL4.0ch01	82219976	82220161	5.10312	10.5764	|Promoter_5Kb:Solyc01g099810.3|Promoter_5Kb:Solyc01g099820.3|Promoter_5Kb:Solyc01g099830.3
overlap_peak_364	SL4.0ch01	82243586	82243778	4.72486	13.8946
overlap_peak_365	SL4.0ch01	82248771	82249149	8.72192	27.4274	|Promoter_5Kb:Solyc01g099840.3|Promoter_5Kb:Solyc01g099850.3
overlap_peak_366	SL4.0ch01	82260944	82261066	5.50321	13.5807	|Promoter_5Kb:Solyc01g099860.3
overlap_peak_367	SL4.0ch01	82270429	82270583	7.12116	19.6686	|Gene:Solyc01g099870.3
overlap_peak_368	SL4.0ch01	82276203	82276345	5.09026	13.1377	|Promoter_5Kb:Solyc01g099870.3|Gene:Solyc01g099880.4
overlap_peak_369	SL4.0ch01	82298720	82298905	7.04784	18.6141	|Promoter_5Kb:Solyc01g099910.4
overlap_peak_370	SL4.0ch01	82341291	82341464	7.32523	17.4934	|Promoter_5Kb:Solyc01g099980.4
overlap_peak_371	SL4.0ch01	82360209	82360383	7.11994	19.217	|Promoter_5Kb:Solyc01g100020.4
overlap_peak_372	SL4.0ch01	82378657	82378762	4.51009	12.5863	|Promoter_5Kb:Solyc01g100040.3
overlap_peak_373	SL4.0ch01	82400788	82400897	7.04102	15.5885
overlap_peak_374	SL4.0ch01	82402757	82402937	5.09026	13.1377
overlap_peak_375	SL4.0ch01	82405131	82405243	4.17221	9.58177
overlap_peak_376	SL4.0ch01	82405351	82405479	8.00993	23.6879
overlap_peak_377	SL4.0ch01	82412297	82412843	5.08008	17.6973	|Promoter_5Kb:Solyc01g100050.3
overlap_peak_378	SL4.0ch01	82455938	82456065	7.37735	16.2701	|Promoter_5Kb:Solyc01g100107.1
overlap_peak_379	SL4.0ch01	82470025	82470220	4.76824	12.8157	|Promoter_5Kb:Solyc01g100110.4
overlap_peak_380	SL4.0ch01	82483989	82484195	6.58594	16.6661	|Promoter_5Kb:Solyc01g100120.4
overlap_peak_381	SL4.0ch01	82525617	82525777	6.02794	18.3521	|Promoter_5Kb:Solyc01g100200.3
overlap_peak_382	SL4.0ch01	82526591	82526727	8.1615	24.5508	|Promoter_5Kb:Solyc01g100200.3
overlap_peak_383	SL4.0ch01	82527803	82528054	7.64187	21.8494	|Promoter_5Kb:Solyc01g100200.3
overlap_peak_384	SL4.0ch01	82534053	82534190	6.26755	17.4727	|Promoter_5Kb:Solyc01g100210.3|Promoter_5Kb:Solyc01g100220.3
overlap_peak_385	SL4.0ch01	82600353	82600549	5.01207	11.6391	|Promoter_5Kb:Solyc01g100270.4
overlap_peak_386	SL4.0ch01	82635292	82635399	4.9563	12.4384	|Down_1Kb:Solyc01g100290.4
overlap_peak_387	SL4.0ch01	82638868	82639089	10.8579	39.5179	|Promoter_5Kb:Solyc01g100310.2
overlap_peak_388	SL4.0ch01	82679168	82679282	6.74817	19.1451	|Gene:Solyc01g100350.3
overlap_peak_389	SL4.0ch01	82695186	82695431	6.56376	21.5546	|Promoter_5Kb:Solyc01g100380.4
overlap_peak_390	SL4.0ch01	82722284	82722418	4.55444	10.3969	|Promoter_5Kb:Solyc01g100430.3
overlap_peak_391	SL4.0ch01	82808379	82808586	8.34701	29.9631	|Promoter_5Kb:Solyc01g100530.3
overlap_peak_392	SL4.0ch01	82840700	82841125	5.27547	19.1086	|Promoter_5Kb:Solyc01g100590.3
overlap_peak_393	SL4.0ch01	82862926	82863132	4.9563	12.4384	|Promoter_5Kb:Solyc01g100610.3|Promoter_5Kb:Solyc01g100620.3
overlap_peak_394	SL4.0ch01	82881766	82881873	5.72899	13.4417	|Down_1Kb:Solyc01g100640.4|Gene:Solyc01g100650.3
overlap_peak_395	SL4.0ch01	82906645	82906854	7.33762	23.3349	|Promoter_5Kb:Solyc01g100660.4
overlap_peak_396	SL4.0ch01	82912176	82912301	7.6088	18.5487
overlap_peak_397	SL4.0ch01	82917800	82918057	7.49048	24.2071	|Promoter_5Kb:Solyc01g100670.1|Promoter_5Kb:Solyc01g100680.1
overlap_peak_398	SL4.0ch01	82924598	82924701	5.3583	11.8472	|Gene:Solyc01g100690.3
overlap_peak_399	SL4.0ch01	83033668	83033846	4.08056	10.0824	|Promoter_5Kb:Solyc01g100840.3|Promoter_5Kb:Solyc01g100850.3
overlap_peak_400	SL4.0ch01	83091836	83092014	5.64028	12.8594	|Gene:Solyc01g100915.1|Promoter_5Kb:Solyc01g100920.3
overlap_peak_401	SL4.0ch01	83109450	83109588	6.22013	15.0035	|Promoter_5Kb:Solyc01g100940.2
overlap_peak_402	SL4.0ch01	83127328	83127539	4.59161	14.3335	|Down_1Kb:Solyc01g100970.3|Down_1Kb:Solyc01g100980.4
overlap_peak_403	SL4.0ch01	83171916	83172189	4.72486	13.8946	|Promoter_5Kb:Solyc01g101030.4|Promoter_5Kb:Solyc01g101040.3
overlap_peak_404	SL4.0ch01	83186499	83186715	9.79527	30.5574	|Down_1Kb:Solyc01g101050.3
overlap_peak_405	SL4.0ch01	83253209	83253347	5.26409	10.2847	|Promoter_5Kb:Solyc01g101130.3
overlap_peak_406	SL4.0ch01	83260610	83260811	6.05195	14.2127	|Promoter_5Kb:Solyc01g101140.4
overlap_peak_407	SL4.0ch01	83372901	83373022	5.13471	10.9773	|Promoter_5Kb:Solyc01g102280.3|Gene:Solyc01g150152.1
overlap_peak_408	SL4.0ch01	83376419	83376651	9.96791	34.3344	|Promoter_5Kb:Solyc01g102290.3|Promoter_5Kb:Solyc01g150152.1
overlap_peak_409	SL4.0ch01	83379409	83379582	5.76003	16.8074	|Promoter_5Kb:Solyc01g102290.3
overlap_peak_410	SL4.0ch01	83405473	83405631	6.80682	19.73	|Promoter_5Kb:Solyc01g102310.3
overlap_peak_411	SL4.0ch01	83461179	83461433	8.81575	25.6166	|Promoter_5Kb:Solyc01g102350.3
overlap_peak_412	SL4.0ch01	83461771	83461900	5.69595	12.6396	|Promoter_5Kb:Solyc01g102350.3
overlap_peak_413	SL4.0ch01	83467283	83467409	6.65009	15.9901
overlap_peak_414	SL4.0ch01	83468437	83468584	5.37565	17.4032	|Gene:Solyc01g102360.3
overlap_peak_415	SL4.0ch01	83536474	83536652	4.40271	11.9388	|Promoter_5Kb:Solyc01g102460.4
overlap_peak_416	SL4.0ch01	83634326	83634462	5.83745	15.5545	|Promoter_5Kb:Solyc01g102580.3
overlap_peak_417	SL4.0ch01	83729475	83729626	5.62608	16.0505	|Promoter_5Kb:Solyc01g102720.3|Down_1Kb:Solyc01g102730.3
overlap_peak_418	SL4.0ch01	83734951	83735066	5.21969	11.5054	|Gene:Solyc01g102730.3
overlap_peak_419	SL4.0ch01	84000759	84000950	5.19748	12.1109	|Promoter_5Kb:Solyc01g103040.4|Promoter_5Kb:Solyc01g103045.1
overlap_peak_420	SL4.0ch01	84014477	84014578	4.71552	10.544	|Promoter_5Kb:Solyc01g103060.4|Promoter_5Kb:Solyc01g103070.2
overlap_peak_421	SL4.0ch01	84109719	84109897	6.0795	20.8338	|Promoter_5Kb:Solyc01g103170.4
overlap_peak_422	SL4.0ch01	84132549	84132759	8.1048	23.9275	|Promoter_5Kb:Solyc01g103200.4|Promoter_5Kb:Solyc01g103220.3
overlap_peak_423	SL4.0ch01	84265967	84266168	5.35035	12.8353	|Promoter_5Kb:Solyc01g103350.3
overlap_peak_424	SL4.0ch01	84329032	84329176	5.76003	16.8074	|Promoter_5Kb:Solyc01g103430.4
overlap_peak_425	SL4.0ch01	84348274	84348443	6.20547	20.057	|Down_1Kb:Solyc01g103440.3|Promoter_5Kb:Solyc01g103450.3
overlap_peak_426	SL4.0ch01	84414643	84414895	5.9603	20.057	|Gene:Solyc01g103530.3|Promoter_5Kb:Solyc01g103540.3
overlap_peak_427	SL4.0ch01	84457799	84457934	6.16189	19.1389	|Promoter_5Kb:Solyc01g103590.4
overlap_peak_428	SL4.0ch01	84458236	84458403	7.30242	19.6676	|Promoter_5Kb:Solyc01g103590.4
overlap_peak_429	SL4.0ch01	84462114	84462215	5.96453	11.771
overlap_peak_430	SL4.0ch01	84494815	84495021	4.07477	13.9414	|Promoter_5Kb:Solyc01g103660.4
overlap_peak_431	SL4.0ch01	84602102	84602252	4.64903	12.1423
overlap_peak_432	SL4.0ch01	84606378	84606542	6.72615	19.9359	|Promoter_5Kb:Solyc01g103790.3
overlap_peak_433	SL4.0ch01	84611930	84612039	5.01825	14.2235	|Promoter_5Kb:Solyc01g103800.3
overlap_peak_434	SL4.0ch01	84707183	84707320	5.65608	14.3335	|Promoter_5Kb:Solyc01g103890.3|Down_1Kb:Solyc01g103900.2
overlap_peak_435	SL4.0ch01	84731289	84731395	4.52626	9.46426	|Down_1Kb:Solyc01g103940.3|Down_1Kb:Solyc01g103950.4
overlap_peak_436	SL4.0ch01	84741951	84742090	8.18793	24.6108	|Promoter_5Kb:Solyc01g103950.4|Promoter_5Kb:Solyc01g103960.3
overlap_peak_437	SL4.0ch01	84775064	84775248	7.18475	22.4681	|Promoter_5Kb:Solyc01g103990.3
overlap_peak_438	SL4.0ch01	84778288	84778585	4.63451	17.1847	|Promoter_5Kb:Solyc01g103990.3
overlap_peak_439	SL4.0ch01	84779030	84779337	5.12585	14.8924	|Promoter_5Kb:Solyc01g103990.3
overlap_peak_440	SL4.0ch01	84784166	84784321	5.36916	18.0729	|Promoter_5Kb:Solyc01g104000.3
overlap_peak_441	SL4.0ch01	84808697	84808903	4.72486	13.8946	|Promoter_5Kb:Solyc01g104030.3
overlap_peak_442	SL4.0ch01	84858627	84858824	5.35035	12.8353	|Gene:Solyc01g104070.3|Promoter_5Kb:Solyc01g104080.4
overlap_peak_443	SL4.0ch01	84862162	84862388	5.69595	12.6396	|Promoter_5Kb:Solyc01g104070.3|Promoter_5Kb:Solyc01g104080.4
overlap_peak_444	SL4.0ch01	84934344	84934657	7.01086	19.8344	|Promoter_5Kb:Solyc01g104150.4
overlap_peak_445	SL4.0ch01	84968693	84968838	9.91332	26.9682
overlap_peak_446	SL4.0ch01	85044776	85044931	5.70589	12.6631	|Promoter_5Kb:Solyc01g104320.4
overlap_peak_447	SL4.0ch01	85245060	85245174	5.65514	15.7902	|Promoter_5Kb:Solyc01g104470.3|Promoter_5Kb:Solyc01g104480.4
overlap_peak_448	SL4.0ch01	85279642	85279749	5.97878	16.3073	|Promoter_5Kb:Solyc01g104500.2
overlap_peak_449	SL4.0ch01	85307173	85307325	5.00665	14.1937	|Promoter_5Kb:Solyc01g104540.3
overlap_peak_450	SL4.0ch01	85352204	85352357	5.50321	13.5807	|Gene:Solyc01g104590.3|Promoter_5Kb:Solyc01g104600.4
overlap_peak_451	SL4.0ch01	85402434	85402594	7.17453	22.8875	|Promoter_5Kb:Solyc01g104670.3
overlap_peak_452	SL4.0ch01	85448727	85448886	9.07792	29.3533	|Promoter_5Kb:Solyc01g104770.4
overlap_peak_453	SL4.0ch01	85516005	85516155	5.56285	13.035	|Promoter_5Kb:Solyc01g104880.3|Promoter_5Kb:Solyc01g104890.4
overlap_peak_454	SL4.0ch01	85530975	85531119	4.88744	13.496	|Promoter_5Kb:Solyc01g104900.3
overlap_peak_455	SL4.0ch01	85531376	85531592	5.60268	17.7826	|Down_1Kb:Solyc01g104910.3
overlap_peak_456	SL4.0ch01	85537842	85538226	6.76394	17.5032	|Promoter_5Kb:Solyc01g104910.3
overlap_peak_457	SL4.0ch01	85538631	85538736	5.2056	10.4818	|Promoter_5Kb:Solyc01g104910.3
overlap_peak_458	SL4.0ch01	85590589	85590870	5.12585	14.8924
overlap_peak_459	SL4.0ch01	85654210	85654375	6.8166	15.1105
overlap_peak_460	SL4.0ch01	85694812	85694990	4.99376	13.1852	|Promoter_5Kb:Solyc01g105120.4
overlap_peak_461	SL4.0ch01	85729251	85729401	5.43976	11.3528	|Gene:Solyc01g105150.4
overlap_peak_462	SL4.0ch01	85754639	85754872	4.74925	16.7417	|Promoter_5Kb:Solyc01g105160.4|Promoter_5Kb:Solyc01g105180.3
overlap_peak_463	SL4.0ch01	85771283	85771494	8.3898	28.5811	|Promoter_5Kb:Solyc01g105220.3|Promoter_5Kb:Solyc01g105230.4
overlap_peak_464	SL4.0ch01	85868752	85868872	4.52983	11.4875	|Promoter_5Kb:Solyc01g105370.4
overlap_peak_465	SL4.0ch01	85883181	85883307	4.82756	11.4531	|Promoter_5Kb:Solyc01g105387.1
overlap_peak_466	SL4.0ch01	85890177	85890307	4.12199	12.3098	|Promoter_5Kb:Solyc01g105410.4
overlap_peak_467	SL4.0ch01	85894166	85894323	4.08056	10.0824	|Promoter_5Kb:Solyc01g105410.4
overlap_peak_468	SL4.0ch01	85894838	85895060	6.56376	21.5546	|Promoter_5Kb:Solyc01g105410.4
overlap_peak_469	SL4.0ch01	85896129	85896267	4.61747	13.2379	|Gene:Solyc01g105410.4
overlap_peak_470	SL4.0ch01	85929729	85929865	9.70322	28.1591	|Promoter_5Kb:Solyc01g105450.4
overlap_peak_471	SL4.0ch01	85956223	85956343	6.05195	14.2127	|Promoter_5Kb:Solyc01g105475.1|Gene:Solyc01g105490.4|Promoter_5Kb:Solyc01g105500.4
overlap_peak_472	SL4.0ch01	86001380	86001606	7.83844	18.1168
overlap_peak_473	SL4.0ch01	86057419	86057626	6.29	12.4352	|Promoter_5Kb:Solyc01g105650.4
overlap_peak_474	SL4.0ch01	86068335	86068582	9.01569	35.0076	|Down_1Kb:Solyc01g105660.4|Promoter_5Kb:Solyc01g105670.3
overlap_peak_475	SL4.0ch01	86094611	86094745	7.43083	19.0773	|Promoter_5Kb:Solyc01g105710.3|Promoter_5Kb:Solyc01g105720.2
overlap_peak_476	SL4.0ch01	86148073	86148203	6.55202	14.159	|Promoter_5Kb:Solyc01g105790.3|Promoter_5Kb:Solyc01g105800.4
overlap_peak_477	SL4.0ch01	86290055	86290233	6.22464	11.9112	|Promoter_5Kb:Solyc01g105940.3|Promoter_5Kb:Solyc01g105950.3
overlap_peak_478	SL4.0ch01	86322817	86322968	5.78414	14.3079	|Promoter_5Kb:Solyc01g106000.4|Down_1Kb:Solyc01g106010.3
overlap_peak_479	SL4.0ch01	86343814	86343949	6.24887	17.0274	|Down_1Kb:Solyc01g106030.4|Promoter_5Kb:Solyc01g106040.3
overlap_peak_480	SL4.0ch01	86380529	86380729	5.17778	18.3916
overlap_peak_481	SL4.0ch01	86441868	86442186	5.09026	13.1377	|Promoter_5Kb:Solyc01g106170.4
overlap_peak_482	SL4.0ch01	86534445	86534835	8.15586	29.9016	|Promoter_5Kb:Solyc01g106280.3|Promoter_5Kb:Solyc01g106290.3
overlap_peak_483	SL4.0ch01	86535296	86535492	5.17178	12.7102	|Promoter_5Kb:Solyc01g106280.3|Promoter_5Kb:Solyc01g106290.3
overlap_peak_484	SL4.0ch01	86665498	86665827	5.15439	16.6507	|Promoter_5Kb:Solyc01g106470.3
overlap_peak_485	SL4.0ch01	86676249	86676379	5.04461	11.3937	|Promoter_5Kb:Solyc01g106480.4|Promoter_5Kb:Solyc01g106500.4
overlap_peak_486	SL4.0ch01	86884864	86884975	6.11468	16.6661	|Promoter_5Kb:Solyc01g106830.4
overlap_peak_487	SL4.0ch01	86930580	86930815	7.52694	19.2797	|Promoter_5Kb:Solyc01g106910.4
overlap_peak_488	SL4.0ch01	86933210	86933411	10.2334	33.3072	|Promoter_5Kb:Solyc01g106910.4
overlap_peak_489	SL4.0ch01	86934333	86934470	5.90607	21.7761	|Promoter_5Kb:Solyc01g106910.4
overlap_peak_490	SL4.0ch01	86979577	86979696	6.13445	13.632	|Promoter_5Kb:Solyc01g106967.1
overlap_peak_491	SL4.0ch01	87095255	87095454	6.02794	18.3521	|Promoter_5Kb:Solyc01g107170.2
overlap_peak_492	SL4.0ch01	87126123	87126243	4.83224	14.569	|Promoter_5Kb:Solyc01g107190.3
overlap_peak_493	SL4.0ch01	87132498	87132616	4.90241	11.9683	|Down_1Kb:Solyc01g107200.4
overlap_peak_494	SL4.0ch01	87196218	87196448	4.64903	12.1423	|Gene:Solyc01g107290.3|Promoter_5Kb:Solyc01g107300.4
overlap_peak_495	SL4.0ch01	87219198	87219299	4.60685	7.34645
overlap_peak_496	SL4.0ch01	87225730	87225888	7.12614	24.0748	|Promoter_5Kb:Solyc01g107350.3
overlap_peak_497	SL4.0ch01	87268846	87269060	6.12084	23.3173
overlap_peak_498	SL4.0ch01	87270624	87270825	5.99273	14.0789
overlap_peak_499	SL4.0ch01	87290426	87290628	4.86466	10.94	|Promoter_5Kb:Solyc01g107410.3
overlap_peak_500	SL4.0ch01	87307968	87308173	7.79622	25.9781	|Promoter_5Kb:Solyc01g107430.2|Promoter_5Kb:Solyc01g107440.2
overlap_peak_501	SL4.0ch01	87315181	87315317	4.29141	10.2088	|Gene:Solyc01g107450.4
overlap_peak_502	SL4.0ch01	87317937	87318102	4.18794	10.6888	|Promoter_5Kb:Solyc01g107450.4|Gene:Solyc01g107460.2|Promoter_5Kb:Solyc01g107470.4|Promoter_5Kb:Solyc01g107475.1
overlap_peak_503	SL4.0ch01	87318205	87318357	5.20273	15.8093	|Promoter_5Kb:Solyc01g107450.4|Promoter_5Kb:Solyc01g107460.2|Promoter_5Kb:Solyc01g107470.4|Promoter_5Kb:Solyc01g107475.1
overlap_peak_504	SL4.0ch01	87356153	87356271	5.82606	13.3132	|Promoter_5Kb:Solyc01g107520.3|Promoter_5Kb:Solyc01g107530.1|Promoter_5Kb:Solyc01g107540.4
overlap_peak_505	SL4.0ch01	87365114	87365249	4.39622	13.0485	|Gene:Solyc01g107550.3
overlap_peak_506	SL4.0ch01	87368526	87368649	6.64371	14.3351	|Promoter_5Kb:Solyc01g107550.3
overlap_peak_507	SL4.0ch01	87371075	87371183	6.17754	12.5863
overlap_peak_508	SL4.0ch01	87518540	87518797	7.66868	18.6803	|Promoter_5Kb:Solyc01g107780.4|Promoter_5Kb:Solyc01g107790.2
overlap_peak_509	SL4.0ch01	87525378	87525856	7.08729	30.5726	|Down_1Kb:Solyc01g107800.4
overlap_peak_510	SL4.0ch01	87527690	87527936	5.96453	11.771	|Promoter_5Kb:Solyc01g107800.4
overlap_peak_511	SL4.0ch01	87534963	87535139	5.38791	10.2172
overlap_peak_512	SL4.0ch01	87543186	87543345	6.26897	13.9355	|Promoter_5Kb:Solyc01g107810.2|Promoter_5Kb:Solyc01g107820.2
overlap_peak_513	SL4.0ch01	87568782	87568919	6.70776	19.4615	|Promoter_5Kb:Solyc01g107860.3|Promoter_5Kb:Solyc01g107870.3
overlap_peak_514	SL4.0ch01	87595267	87595453	8.66736	24.7698	|Gene:Solyc01g107900.3
overlap_peak_515	SL4.0ch01	87601349	87601590	10.7595	32.1925	|Promoter_5Kb:Solyc01g107900.3
overlap_peak_516	SL4.0ch01	87602250	87602498	6.17754	12.5863	|Promoter_5Kb:Solyc01g107900.3|Down_1Kb:Solyc01g107910.4
overlap_peak_517	SL4.0ch01	87603514	87603776	4.82235	11.7513	|Gene:Solyc01g107910.4
overlap_peak_518	SL4.0ch01	87669882	87669996	4.55444	10.3969	|Down_1Kb:Solyc01g107980.3
overlap_peak_519	SL4.0ch01	87670178	87670409	4.29141	10.2088	|Down_1Kb:Solyc01g107980.3
overlap_peak_520	SL4.0ch01	87672144	87672478	4.64903	12.1423	|Promoter_5Kb:Solyc01g107980.3
overlap_peak_521	SL4.0ch01	87693323	87693449	5.45822	11.3937	|Promoter_5Kb:Solyc01g107990.3|Promoter_5Kb:Solyc01g108000.3
overlap_peak_522	SL4.0ch01	87710214	87710525	4.12199	12.3098	|Promoter_5Kb:Solyc01g108020.3|Down_1Kb:Solyc01g108030.4
overlap_peak_523	SL4.0ch01	87715464	87715625	6.58594	16.6661	|Gene:Solyc01g108030.4
overlap_peak_524	SL4.0ch01	87751967	87752086	6.45371	16.7486	|Promoter_5Kb:Solyc01g108080.4
overlap_peak_525	SL4.0ch01	87758904	87759042	5.69595	12.6396	|Promoter_5Kb:Solyc01g108090.2
overlap_peak_526	SL4.0ch01	87766334	87766535	5.47654	18.7949	|Promoter_5Kb:Solyc01g108100.3
overlap_peak_527	SL4.0ch01	87791405	87791506	5.10279	8.96444	|Down_1Kb:Solyc01g108120.3
overlap_peak_528	SL4.0ch01	87832906	87833084	6.07307	13.1267	|Promoter_5Kb:Solyc01g108150.3|Promoter_5Kb:Solyc01g108160.3
overlap_peak_529	SL4.0ch01	87899694	87899804	5.82606	13.3132
overlap_peak_530	SL4.0ch01	87915939	87916180	4.053	8.96589	|Promoter_5Kb:Solyc01g108240.3
overlap_peak_531	SL4.0ch01	87918908	87919023	6.68573	13.6045
overlap_peak_532	SL4.0ch01	87928838	87929021	4.28653	9.10249	|Promoter_5Kb:Solyc01g108250.3
overlap_peak_533	SL4.0ch01	87930699	87930860	7.9033	30.1086	|Promoter_5Kb:Solyc01g108250.3
overlap_peak_534	SL4.0ch01	87962219	87962465	8.40769	29.6282
overlap_peak_535	SL4.0ch01	88081494	88081642	4.18794	10.6888	|Down_1Kb:Solyc01g108430.3
overlap_peak_536	SL4.0ch01	88118661	88118959	4.40617	9.99686	|Promoter_5Kb:Solyc01g108490.3|Down_1Kb:Solyc01g108500.4
overlap_peak_537	SL4.0ch01	88193736	88194056	5.19748	12.1109	|Promoter_5Kb:Solyc01g108610.3|Promoter_5Kb:Solyc01g108620.3
overlap_peak_538	SL4.0ch01	88383480	88383625	6.83166	23.2017	|Promoter_5Kb:Solyc01g108900.4|Promoter_5Kb:Solyc01g108910.4
overlap_peak_539	SL4.0ch01	88484228	88484404	5.04461	11.3937	|Promoter_5Kb:Solyc01g109090.2|Promoter_5Kb:Solyc01g109100.2
overlap_peak_540	SL4.0ch01	88485632	88485786	8.28577	24.3649	|Promoter_5Kb:Solyc01g109090.2|Promoter_5Kb:Solyc01g109100.2
overlap_peak_541	SL4.0ch01	88501686	88501874	7.94462	23.5293	|Promoter_5Kb:Solyc01g109120.3
overlap_peak_542	SL4.0ch01	88560503	88560658	4.41062	10.8432	|Promoter_5Kb:Solyc01g109170.3|Down_1Kb:Solyc01g109180.4
overlap_peak_543	SL4.0ch01	88582952	88583192	6.94194	18.3521	|Promoter_5Kb:Solyc01g109230.3
overlap_peak_544	SL4.0ch01	88691350	88691451	4.06059	6.20388	|Promoter_5Kb:Solyc01g109370.3
overlap_peak_545	SL4.0ch01	88701227	88701401	5.00665	14.1937	|Promoter_5Kb:Solyc01g109380.3|Promoter_5Kb:Solyc01g109390.3
overlap_peak_546	SL4.0ch01	88707059	88707160	5.2106	10.8278	|Down_1Kb:Solyc01g109390.3
overlap_peak_547	SL4.0ch01	88741622	88741817	4.01863	7.86122	|Gene:Solyc01g109450.3
overlap_peak_548	SL4.0ch01	88747773	88747947	5.04461	11.3937	|Promoter_5Kb:Solyc01g109460.3
overlap_peak_549	SL4.0ch01	88819932	88820117	5.84109	19.2877	|Promoter_5Kb:Solyc01g109560.3
overlap_peak_550	SL4.0ch01	88825644	88825791	6.31791	22.4106	|Gene:Solyc01g109570.4
overlap_peak_551	SL4.0ch01	88848954	88849059	5.04461	11.3937	|Promoter_5Kb:Solyc01g109600.4
overlap_peak_552	SL4.0ch01	88849951	88850075	4.82756	11.4531	|Promoter_5Kb:Solyc01g109600.4
overlap_peak_553	SL4.0ch01	88869751	88869875	7.19106	19.8484	|Promoter_5Kb:Solyc01g109620.3|Promoter_5Kb:Solyc01g109630.4|Promoter_5Kb:Solyc01g109640.3
overlap_peak_554	SL4.0ch01	88904271	88904452	6.81972	19.3297	|Promoter_5Kb:Solyc01g109660.2
overlap_peak_555	SL4.0ch01	88939183	88939554	9.18129	33.3488	|Promoter_5Kb:Solyc01g109700.3
overlap_peak_556	SL4.0ch01	88948200	88948332	5.49105	11.8152	|Gene:Solyc01g109710.3
overlap_peak_557	SL4.0ch01	88973635	88973961	6.29351	15.5651	|Promoter_5Kb:Solyc01g109770.3|Promoter_5Kb:Solyc01g109780.3
overlap_peak_558	SL4.0ch01	88988322	88988453	5.61964	11.3988	|Promoter_5Kb:Solyc01g109790.3
overlap_peak_559	SL4.0ch01	88996036	88996212	7.14681	15.3645
overlap_peak_560	SL4.0ch01	89003799	89003959	4.29141	10.2088	|Promoter_5Kb:Solyc01g109800.2
overlap_peak_561	SL4.0ch01	89054732	89054864	4.93962	15.2501	|Promoter_5Kb:Solyc01g109870.3
overlap_peak_562	SL4.0ch01	89066146	89066282	7.66868	18.6803	|Promoter_5Kb:Solyc01g109880.3
overlap_peak_563	SL4.0ch01	89069605	89069826	4.39622	13.0485	|Promoter_5Kb:Solyc01g109880.3
overlap_peak_564	SL4.0ch01	89209606	89209785	6.02794	18.3521	|Promoter_5Kb:Solyc01g110060.3
overlap_peak_565	SL4.0ch01	89212839	89213013	9.45223	24.9253	|Promoter_5Kb:Solyc01g110060.3|Promoter_5Kb:Solyc01g110070.3
overlap_peak_566	SL4.0ch01	89236062	89236280	4.42049	9.74308	|Gene:Solyc01g110110.3
overlap_peak_567	SL4.0ch01	89250910	89251084	7.79622	25.9781	|Promoter_5Kb:Solyc01g110120.3|Down_1Kb:Solyc01g110130.3
overlap_peak_568	SL4.0ch01	89257010	89257274	5.56855	21.2726	|Promoter_5Kb:Solyc01g110130.3
overlap_peak_569	SL4.0ch01	89287512	89287727	4.55444	10.3969	|Promoter_5Kb:Solyc01g110160.4|Promoter_5Kb:Solyc01g110170.1|Promoter_5Kb:Solyc01g110180.4
overlap_peak_570	SL4.0ch01	89307399	89307519	6.49022	18.0676	|Gene:Solyc01g110190.4
overlap_peak_571	SL4.0ch01	89337112	89337262	8.50452	22.407	|Promoter_5Kb:Solyc01g110250.1|Promoter_5Kb:Solyc01g110270.3
overlap_peak_572	SL4.0ch01	89352302	89352478	5.96181	15.8797	|Promoter_5Kb:Solyc01g110280.3
overlap_peak_573	SL4.0ch01	89355459	89355624	8.53006	20.9683
overlap_peak_574	SL4.0ch01	89382517	89382666	6.26755	17.4727	|Promoter_5Kb:Solyc01g110300.4
overlap_peak_575	SL4.0ch01	89415021	89415203	10.0119	29.3864	|Promoter_5Kb:Solyc01g110340.4
overlap_peak_576	SL4.0ch01	89423214	89423362	9.14359	28.9979	|Down_1Kb:Solyc01g110340.4|Promoter_5Kb:Solyc01g110350.2
overlap_peak_577	SL4.0ch01	89425423	89425564	4.96907	10.2595	|Promoter_5Kb:Solyc01g110350.2|Promoter_5Kb:Solyc01g110360.3
overlap_peak_578	SL4.0ch01	89439397	89439597	8.71342	31.496	|Promoter_5Kb:Solyc01g110370.4
overlap_peak_579	SL4.0ch01	89442237	89442445	6.54865	14.958	|Promoter_5Kb:Solyc01g110370.4|Promoter_5Kb:Solyc01g110380.3
overlap_peak_580	SL4.0ch01	89445124	89445319	8.38053	25.5793	|Promoter_5Kb:Solyc01g110380.3
overlap_peak_581	SL4.0ch01	89482915	89483029	5.53301	9.48529
overlap_peak_582	SL4.0ch01	89487484	89487654	6.11468	16.6661	|Promoter_5Kb:Solyc01g110440.5
overlap_peak_583	SL4.0ch01	89489012	89489212	5.24506	15.599	|Promoter_5Kb:Solyc01g110440.5
overlap_peak_584	SL4.0ch01	89520713	89520945	7.50143	27.4462	|Promoter_5Kb:Solyc01g110480.4
overlap_peak_585	SL4.0ch01	89527640	89527810	6.83166	23.2017	|Down_1Kb:Solyc01g110480.4|Promoter_5Kb:Solyc01g110490.4
overlap_peak_586	SL4.0ch01	89557261	89557412	4.29141	10.2088	|Promoter_5Kb:Solyc01g110550.3|Gene:Solyc01g110555.1
overlap_peak_587	SL4.0ch01	89564805	89564942	6.17463	13.3507
overlap_peak_588	SL4.0ch01	89575507	89575648	8.29772	25.3765	|Promoter_5Kb:Solyc01g110570.3
overlap_peak_589	SL4.0ch01	89582363	89582512	7.42893	19.9636	|Promoter_5Kb:Solyc01g110580.2
overlap_peak_590	SL4.0ch01	89594948	89595140	5.76003	16.8074	|Promoter_5Kb:Solyc01g110600.2
overlap_peak_591	SL4.0ch01	89603589	89603825	4.72486	13.8946	|Promoter_5Kb:Solyc01g110610.4
overlap_peak_592	SL4.0ch01	89712339	89712457	4.33811	7.87777	|Promoter_5Kb:Solyc01g110825.1|Gene:Solyc01g110840.3
overlap_peak_593	SL4.0ch01	89785925	89786082	5.9603	20.057	|Promoter_5Kb:Solyc01g111020.3|Promoter_5Kb:Solyc01g111030.2
overlap_peak_594	SL4.0ch01	89805551	89805747	5.84193	12.9758	|Down_1Kb:Solyc01g111040.4|Gene:Solyc01g111050.4|Promoter_5Kb:Solyc01g111060.4
overlap_peak_595	SL4.0ch01	89846222	89846364	5.35035	12.8353	|Down_1Kb:Solyc01g111120.4
overlap_peak_596	SL4.0ch01	89877618	89877859	5.15439	16.6507	|Promoter_5Kb:Solyc01g111160.3|Gene:Solyc01g111170.3
overlap_peak_597	SL4.0ch01	89960291	89960461	4.29853	12.4271	|Gene:Solyc01g111320.3
overlap_peak_598	SL4.0ch01	89965422	89965535	6.02449	13.7688	|Promoter_5Kb:Solyc01g111330.4
overlap_peak_599	SL4.0ch01	89981416	89981529	6.22348	13.8402	|Promoter_5Kb:Solyc01g111350.3
overlap_peak_600	SL4.0ch01	90034908	90035017	4.0333	7.39171	|Gene:Solyc01g111430.2|Promoter_5Kb:Solyc01g111450.3
overlap_peak_601	SL4.0ch01	90063881	90064070	8.96778	22.8785
overlap_peak_602	SL4.0ch01	90068650	90068938	4.92846	18.0935
overlap_peak_603	SL4.0ch01	90070851	90071050	4.88744	13.496
overlap_peak_604	SL4.0ch01	90088276	90088435	4.28653	9.10249	|Down_1Kb:Solyc01g111510.3
overlap_peak_605	SL4.0ch01	90105903	90106243	4.55444	10.3969	|Promoter_5Kb:Solyc01g111520.3|Promoter_5Kb:Solyc01g111530.3
overlap_peak_606	SL4.0ch01	90129456	90129701	7.00234	15.929	|Gene:Solyc01g111540.4|Promoter_5Kb:Solyc01g111550.3
overlap_peak_607	SL4.0ch01	90138375	90138524	5.00665	14.1937	|Down_1Kb:Solyc01g111550.3|Promoter_5Kb:Solyc01g111560.3
overlap_peak_608	SL4.0ch01	90147944	90148072	5.36427	16.315	|Down_1Kb:Solyc01g111560.3|Promoter_5Kb:Solyc01g111570.3
overlap_peak_609	SL4.0ch01	90148662	90148784	4.9563	12.4384	|Promoter_5Kb:Solyc01g111570.3
overlap_peak_610	SL4.0ch01	90169258	90169372	4.40271	11.9388	|Promoter_5Kb:Solyc01g111590.4|Down_1Kb:Solyc01g111600.3
overlap_peak_611	SL4.0ch01	90174290	90174409	5.43099	9.97488	|Promoter_5Kb:Solyc01g111600.3
overlap_peak_612	SL4.0ch01	90174577	90174692	6.81353	15.5285	|Promoter_5Kb:Solyc01g111600.3
overlap_peak_613	SL4.0ch01	90178159	90178497	4.73888	10.0023
overlap_peak_614	SL4.0ch01	90180996	90181252	7.24264	16.8662
overlap_peak_615	SL4.0ch01	90181494	90181595	5.20025	10.1474	|Promoter_5Kb:Solyc01g111610.3
overlap_peak_616	SL4.0ch01	90190341	90190512	4.82235	11.7513
overlap_peak_617	SL4.0ch01	90218580	90218709	6.57328	19.104	|Promoter_5Kb:Solyc01g111660.4|Promoter_5Kb:Solyc01g111670.4
overlap_peak_618	SL4.0ch01	90268619	90268739	4.62796	8.25942	|Promoter_5Kb:Solyc01g111730.3
overlap_peak_619	SL4.0ch01	90269077	90269197	5.04461	11.3937	|Promoter_5Kb:Solyc01g111730.3
overlap_peak_620	SL4.0ch01	90292603	90292783	4.40271	11.9388	|Promoter_5Kb:Solyc01g111750.4|Promoter_5Kb:Solyc01g111760.4
overlap_peak_621	SL4.0ch01	90305310	90305486	5.9603	20.057	|Promoter_5Kb:Solyc01g111770.2|Promoter_5Kb:Solyc01g111780.4
overlap_peak_622	SL4.0ch01	90333986	90334146	6.94194	18.3521	|Promoter_5Kb:Solyc01g111820.2|Promoter_5Kb:Solyc01g111825.1
overlap_peak_623	SL4.0ch01	90404977	90405092	4.9563	12.4384	|Promoter_5Kb:Solyc01g111880.4
overlap_peak_624	SL4.0ch01	90442792	90443106	5.36427	16.315	|Promoter_5Kb:Solyc01g111930.4
overlap_peak_625	SL4.0ch01	90469455	90469566	5.23143	12.5397	|Gene:Solyc01g111980.3
overlap_peak_626	SL4.0ch01	90473535	90473826	5.36427	16.315	|Promoter_5Kb:Solyc01g111980.3|Promoter_5Kb:Solyc01g111990.3
overlap_peak_627	SL4.0ch01	90536383	90536523	5.93355	13.5614	|Promoter_5Kb:Solyc01g112060.4|Promoter_5Kb:Solyc01g112070.4
overlap_peak_628	SL4.0ch01	90626157	90626349	5.14832	9.70419	|Promoter_5Kb:Solyc01g112220.4
overlap_peak_629	SL4.0ch01	90673534	90673635	4.98396	9.65775	|Promoter_5Kb:Solyc01g112250.4
overlap_peak_630	SL4.0ch02	401244	401472	6.76394	17.5032
overlap_peak_631	SL4.0ch02	7670788	7670913	7.46168	18.2431	|Promoter_5Kb:Solyc02g005325.1
overlap_peak_632	SL4.0ch02	13781678	13781836	6.57328	19.104	|Promoter_5Kb:Solyc02g014030.3
overlap_peak_633	SL4.0ch02	14159262	14159401	4.40617	9.99686	|Promoter_5Kb:Solyc02g014150.4
overlap_peak_634	SL4.0ch02	18700086	18700189	4.89174	10.6888	|Promoter_5Kb:Solyc02g020910.4
overlap_peak_635	SL4.0ch02	20693470	20693571	4.01863	7.86122	|Promoter_5Kb:Solyc02g021240.3
overlap_peak_636	SL4.0ch02	21336214	21336528	5.19452	9.80223	|Gene:Solyc02g150110.1
overlap_peak_637	SL4.0ch02	21337925	21338096	5.85893	12.6477	|Gene:Solyc02g150110.1
overlap_peak_638	SL4.0ch02	21689342	21689484	4.7385	8.50215	|Promoter_5Kb:Solyc02g021620.3
overlap_peak_639	SL4.0ch02	22724876	22724977	4.41703	6.95698	|Promoter_5Kb:Solyc02g022860.1
overlap_peak_640	SL4.0ch02	23450538	23450802	6.69771	22.3759
overlap_peak_641	SL4.0ch02	23868899	23869035	5.19748	12.1109
overlap_peak_642	SL4.0ch02	24388152	24388294	7.04102	15.5885
overlap_peak_643	SL4.0ch02	24392451	24392575	6.94194	18.3521
overlap_peak_644	SL4.0ch02	24528258	24528538	5.84109	19.2877
overlap_peak_645	SL4.0ch02	25327140	25327452	6.72615	19.9359	|Promoter_5Kb:Solyc02g031680.1
overlap_peak_646	SL4.0ch02	25333139	25333444	4.82756	11.4531
overlap_peak_647	SL4.0ch02	25377908	25378080	6.91627	14.4816	|Promoter_5Kb:Solyc02g031710.3
overlap_peak_648	SL4.0ch02	25378842	25379006	10.1459	35.3669	|Promoter_5Kb:Solyc02g031710.3
overlap_peak_649	SL4.0ch02	25527980	25528130	5.46936	12.1109
overlap_peak_650	SL4.0ch02	25595588	25595714	6.40794	15.8397	|Promoter_5Kb:Solyc02g031790.3
overlap_peak_651	SL4.0ch02	25860863	25861038	6.76394	17.5032	|Down_1Kb:Solyc02g031990.1
overlap_peak_652	SL4.0ch02	25912308	25912531	4.08056	10.0824	|Promoter_5Kb:Solyc02g032030.1
overlap_peak_653	SL4.0ch02	27155775	27155880	5.19748	12.1109	|Down_1Kb:Solyc02g032520.1
overlap_peak_654	SL4.0ch02	27858701	27858854	5.2106	10.8278	|Promoter_5Kb:Solyc02g032800.1
overlap_peak_655	SL4.0ch02	27941987	27942115	4.73888	10.0023
overlap_peak_656	SL4.0ch02	28091245	28091500	4.28653	9.10249	|Promoter_5Kb:Solyc02g032950.3
overlap_peak_657	SL4.0ch02	29271096	29271306	6.17915	14.9018
overlap_peak_658	SL4.0ch02	29286450	29286808	6.39823	19.0411	|Promoter_5Kb:Solyc02g036370.3
overlap_peak_659	SL4.0ch02	29289957	29290198	7.62472	19.0596	|Promoter_5Kb:Solyc02g036370.3
overlap_peak_660	SL4.0ch02	29443175	29443330	4.51009	12.5863	|Promoter_5Kb:Solyc02g036430.2
overlap_peak_661	SL4.0ch02	29739869	29740015	4.28028	8.00216
overlap_peak_662	SL4.0ch02	29752103	29752276	6.39806	17.4243	|Promoter_5Kb:Solyc02g037530.3
overlap_peak_663	SL4.0ch02	29805958	29806082	4.29141	10.2088	|Promoter_5Kb:Solyc02g037555.1
overlap_peak_664	SL4.0ch02	29992802	29992958	4.80596	8.95025	|Promoter_5Kb:Solyc02g038670.3
overlap_peak_665	SL4.0ch02	30401975	30402262	11.2966	33.3507
overlap_peak_666	SL4.0ch02	30643374	30643497	5.24135	13.5682	|Down_1Kb:Solyc02g038813.1
overlap_peak_667	SL4.0ch02	31282435	31282602	5.30967	13.7546	|Gene:Solyc02g061760.4
overlap_peak_668	SL4.0ch02	31288669	31288785	5.30247	8.70789	|Promoter_5Kb:Solyc02g061770.4
overlap_peak_669	SL4.0ch02	31299221	31299329	4.55444	10.3969	|Promoter_5Kb:Solyc02g061780.3
overlap_peak_670	SL4.0ch02	31589469	31589659	7.38393	19.4066	|Promoter_5Kb:Solyc02g062000.4|Promoter_5Kb:Solyc02g062010.1
overlap_peak_671	SL4.0ch02	31593756	31594007	10.5763	34.1106	|Promoter_5Kb:Solyc02g062000.4|Promoter_5Kb:Solyc02g062010.1
overlap_peak_672	SL4.0ch02	31715022	31715173	4.6884	11.0726	|Promoter_5Kb:Solyc02g062130.4|Promoter_5Kb:Solyc02g062140.2
overlap_peak_673	SL4.0ch02	31824884	31825058	4.18794	10.6888
overlap_peak_674	SL4.0ch02	31832597	31832740	5.51795	11.8735	|Promoter_5Kb:Solyc02g062230.1
overlap_peak_675	SL4.0ch02	31846359	31846511	5.5833	15.5793
overlap_peak_676	SL4.0ch02	31975204	31975419	7.15236	28.1459	|Promoter_5Kb:Solyc02g062370.4
overlap_peak_677	SL4.0ch02	32077315	32077425	6.59751	15.0613	|Promoter_5Kb:Solyc02g062460.4
overlap_peak_678	SL4.0ch02	32108230	32108360	9.70229	27.608
overlap_peak_679	SL4.0ch02	32540272	32540418	5.29432	9.35788	|Promoter_5Kb:Solyc02g062760.4
overlap_peak_680	SL4.0ch02	32558894	32559031	6.22464	11.9112	|Promoter_5Kb:Solyc02g062770.2|Down_1Kb:Solyc02g062780.4
overlap_peak_681	SL4.0ch02	32588140	32588257	5.92044	12.4237	|Promoter_5Kb:Solyc02g062800.2
overlap_peak_682	SL4.0ch02	32900423	32900573	5.58683	12.7426
overlap_peak_683	SL4.0ch02	32929478	32929701	6.57328	19.104	|Promoter_5Kb:Solyc02g062950.3
overlap_peak_684	SL4.0ch02	32966309	32966539	8.99115	22.9242
overlap_peak_685	SL4.0ch02	33034833	33034938	4.84139	7.21828
overlap_peak_686	SL4.0ch02	33058018	33058179	5.09503	18.7502	|Down_1Kb:Solyc02g063010.3
overlap_peak_687	SL4.0ch02	33065060	33065305	4.57003	15.4294	|Promoter_5Kb:Solyc02g063010.3
overlap_peak_688	SL4.0ch02	33069126	33069230	4.58601	9.32473	|Promoter_5Kb:Solyc02g063020.3
overlap_peak_689	SL4.0ch02	33070347	33070466	5.51795	11.8735	|Promoter_5Kb:Solyc02g063020.3
overlap_peak_690	SL4.0ch02	33073493	33073704	5.3284	10.0912	|Down_1Kb:Solyc02g063020.3
overlap_peak_691	SL4.0ch02	33081630	33081732	5.57604	12.3648	|Promoter_5Kb:Solyc02g063030.4
overlap_peak_692	SL4.0ch02	33084751	33085204	4.07477	13.9414
overlap_peak_693	SL4.0ch02	33306378	33306521	6.16189	19.1389	|Promoter_5Kb:Solyc02g063220.3
overlap_peak_694	SL4.0ch02	33319197	33319309	7.14681	15.3645	|Promoter_5Kb:Solyc02g063230.1
overlap_peak_695	SL4.0ch02	33326716	33326832	5.51795	11.8735	|Promoter_5Kb:Solyc02g063240.4
overlap_peak_696	SL4.0ch02	33363913	33364046	5.19748	12.1109	|Promoter_5Kb:Solyc02g063270.4
overlap_peak_697	SL4.0ch02	33404036	33404193	5.47296	11.7722	|Promoter_5Kb:Solyc02g063310.2|Promoter_5Kb:Solyc02g063320.4
overlap_peak_698	SL4.0ch02	33497111	33497236	6.46282	13.9613	|Promoter_5Kb:Solyc02g063380.1
overlap_peak_699	SL4.0ch02	33502281	33502514	4.10314	11.1898
overlap_peak_700	SL4.0ch02	33563491	33563678	4.09069	9.34159	|Promoter_5Kb:Solyc02g063440.3
overlap_peak_701	SL4.0ch02	33636794	33636904	4.28028	8.00216	|Promoter_5Kb:Solyc02g063520.3
overlap_peak_702	SL4.0ch02	33644309	33644474	6.11468	16.6661
overlap_peak_703	SL4.0ch02	33649159	33649277	7.60789	17.1846
overlap_peak_704	SL4.0ch02	33709187	33709301	4.01863	7.86122	|Promoter_5Kb:Solyc02g064570.2|Promoter_5Kb:Solyc02g064580.3
overlap_peak_705	SL4.0ch02	33755698	33755897	5.84109	19.2877	|Promoter_5Kb:Solyc02g064640.4
overlap_peak_706	SL4.0ch02	33777944	33778266	8.03725	31.0079	|Promoter_5Kb:Solyc02g064660.1|Promoter_5Kb:Solyc02g064680.4
overlap_peak_707	SL4.0ch02	33812381	33812489	5.72603	11.2756
overlap_peak_708	SL4.0ch02	33817463	33817681	6.84394	18.9816
overlap_peak_709	SL4.0ch02	33838966	33839076	7.37735	16.2701
overlap_peak_710	SL4.0ch02	33846707	33846873	4.15258	8.47514	|Promoter_5Kb:Solyc02g064710.3
overlap_peak_711	SL4.0ch02	33881155	33881547	5.38033	13.6034	|Promoter_5Kb:Solyc02g064760.3
overlap_peak_712	SL4.0ch02	33893626	33893797	7.49048	24.2071
overlap_peak_713	SL4.0ch02	33914183	33914417	11.066	32.2651	|Promoter_5Kb:Solyc02g064775.1
overlap_peak_714	SL4.0ch02	33968649	33968795	4.73888	10.0023	|Promoter_5Kb:Solyc02g064800.3
overlap_peak_715	SL4.0ch02	33973178	33973289	6.67447	16.4656	|Gene:Solyc02g064800.3
overlap_peak_716	SL4.0ch02	34060702	34060863	5.30247	8.70789
overlap_peak_717	SL4.0ch02	34075008	34075202	6.11046	16.2727	|Promoter_5Kb:Solyc02g064945.1|Down_1Kb:Solyc02g064950.3
overlap_peak_718	SL4.0ch02	34095339	34095509	5.62608	16.0505	|Promoter_5Kb:Solyc02g064960.3
overlap_peak_719	SL4.0ch02	34141414	34141639	6.05647	14.9942	|Down_1Kb:Solyc02g064990.3
overlap_peak_720	SL4.0ch02	34281900	34282166	6.11468	16.6661	|Promoter_5Kb:Solyc02g065080.3|Promoter_5Kb:Solyc02g065090.4
overlap_peak_721	SL4.0ch02	34303805	34303949	5.62608	16.0505	|Promoter_5Kb:Solyc02g065110.3
overlap_peak_722	SL4.0ch02	34346965	34347277	7.17708	21.1212	|Promoter_5Kb:Solyc02g065160.2
overlap_peak_723	SL4.0ch02	34415665	34415827	6.22464	11.9112	|Promoter_5Kb:Solyc02g065220.4
overlap_peak_724	SL4.0ch02	34614434	34614640	4.6884	11.0726	|Promoter_5Kb:Solyc02g065430.1
overlap_peak_725	SL4.0ch02	34616478	34616586	6.32615	14.4552	|Promoter_5Kb:Solyc02g065430.1
overlap_peak_726	SL4.0ch02	34648027	34648159	5.09534	10.8806	|Promoter_5Kb:Solyc02g065470.1
overlap_peak_727	SL4.0ch02	34670570	34670782	4.72486	13.8946	|Gene:Solyc02g065490.4
overlap_peak_728	SL4.0ch02	34735135	34735257	5.69345	11.202
overlap_peak_729	SL4.0ch02	34768254	34768364	4.61747	13.2379	|Down_1Kb:Solyc02g065580.3
overlap_peak_730	SL4.0ch02	34789003	34789143	5.87395	13.4199
overlap_peak_731	SL4.0ch02	34947375	34947579	4.73888	10.0023	|Promoter_5Kb:Solyc02g065765.1
overlap_peak_732	SL4.0ch02	35239294	35239463	9.58584	27.3597	|Promoter_5Kb:Solyc02g066970.1
overlap_peak_733	SL4.0ch02	35240815	35240916	4.73888	10.0023	|Promoter_5Kb:Solyc02g066970.1
overlap_peak_734	SL4.0ch02	35245299	35245516	4.72486	13.8946
overlap_peak_735	SL4.0ch02	35304664	35304831	6.42041	18.2835	|Promoter_5Kb:Solyc02g067040.3
overlap_peak_736	SL4.0ch02	35510301	35510413	5.53849	10.1895	|Promoter_5Kb:Solyc02g067310.4
overlap_peak_737	SL4.0ch02	35540608	35540731	6.7931	14.6486	|Promoter_5Kb:Solyc02g067320.3
overlap_peak_738	SL4.0ch02	35542166	35542367	5.81119	13.6321	|Promoter_5Kb:Solyc02g067320.3
overlap_peak_739	SL4.0ch02	35622365	35622501	5.51795	11.8735	|Down_1Kb:Solyc02g067410.2|Down_1Kb:Solyc02g067420.3
overlap_peak_740	SL4.0ch02	35647172	35647328	7.65393	21.8718	|Promoter_5Kb:Solyc02g067440.3
overlap_peak_741	SL4.0ch02	35711633	35711753	5.49011	10.4252	|Promoter_5Kb:Solyc02g067520.4|Promoter_5Kb:Solyc02g067530.4
overlap_peak_742	SL4.0ch02	35829179	35829492	4.82235	11.7513	|Down_1Kb:Solyc02g067670.4|Promoter_5Kb:Solyc02g067680.1
overlap_peak_743	SL4.0ch02	35940167	35940467	13.8325	45.8499	|Promoter_5Kb:Solyc02g067810.1
overlap_peak_744	SL4.0ch02	36001748	36002131	7.93195	24.4499	|Promoter_5Kb:Solyc02g067890.3
overlap_peak_745	SL4.0ch02	36013887	36013992	4.74894	9.72619	|Promoter_5Kb:Solyc02g067900.3|Down_1Kb:Solyc02g067905.1|Promoter_5Kb:Solyc02g067910.1
overlap_peak_746	SL4.0ch02	36023301	36023472	5.16844	12.0406	|Promoter_5Kb:Solyc02g067920.4
overlap_peak_747	SL4.0ch02	36093062	36093188	7.27873	17.8291	|Promoter_5Kb:Solyc02g068010.4|Gene:Solyc02g068020.1
overlap_peak_748	SL4.0ch02	36100304	36100615	5.49212	15.3076	|Gene:Solyc02g068040.3
overlap_peak_749	SL4.0ch02	36103301	36103478	4.89174	10.6888	|Gene:Solyc02g068040.3
overlap_peak_750	SL4.0ch02	36108039	36108237	5.60268	17.7826	|Promoter_5Kb:Solyc02g068040.3
overlap_peak_751	SL4.0ch02	36199346	36199494	5.76356	10.2804	|Promoter_5Kb:Solyc02g068150.4
overlap_peak_752	SL4.0ch02	36202720	36202878	7.39699	19.4377	|Promoter_5Kb:Solyc02g068150.4
overlap_peak_753	SL4.0ch02	36254200	36254448	5.24506	15.599	|Promoter_5Kb:Solyc02g068240.4
overlap_peak_754	SL4.0ch02	36276883	36276993	7.48091	18.7286	|Promoter_5Kb:Solyc02g068280.4
overlap_peak_755	SL4.0ch02	36477794	36477953	5.76003	16.8074
overlap_peak_756	SL4.0ch02	36599268	36599449	5.76356	10.2804	|Promoter_5Kb:Solyc02g068610.2|Promoter_5Kb:Solyc02g068615.1
overlap_peak_757	SL4.0ch02	36600011	36600279	8.06898	19.0635	|Promoter_5Kb:Solyc02g068610.2|Promoter_5Kb:Solyc02g068615.1
overlap_peak_758	SL4.0ch02	37089352	37089533	6.12852	15.55	|Promoter_5Kb:Solyc02g069110.4|Down_1Kb:Solyc02g069120.3
overlap_peak_759	SL4.0ch02	37097914	37098125	4.29853	12.4271	|Promoter_5Kb:Solyc02g069120.3|Promoter_5Kb:Solyc02g069130.3
overlap_peak_760	SL4.0ch02	37148299	37148501	12.1421	40.1694	|Promoter_5Kb:Solyc02g069180.4
overlap_peak_761	SL4.0ch02	37149479	37149841	6.72615	19.9359	|Promoter_5Kb:Solyc02g069180.4
overlap_peak_762	SL4.0ch02	37153068	37153199	5.65608	14.3335	|Gene:Solyc02g069180.4
overlap_peak_763	SL4.0ch02	37156788	37156897	6.02794	18.3521
overlap_peak_764	SL4.0ch02	37160596	37160732	6.57665	19.5259
overlap_peak_765	SL4.0ch02	37185910	37186175	7.78089	22.6534	|Gene:Solyc02g069220.2|Promoter_5Kb:Solyc02g069230.3
overlap_peak_766	SL4.0ch02	37219152	37219281	4.43314	8.65998	|Promoter_5Kb:Solyc02g069260.3
overlap_peak_767	SL4.0ch02	37235382	37235534	5.39009	12.6065	|Promoter_5Kb:Solyc02g069280.2
overlap_peak_768	SL4.0ch02	37356519	37356626	4.81986	11.1182	|Promoter_5Kb:Solyc02g069450.3|Gene:Solyc02g069460.3|Down_1Kb:Solyc02g069470.4
overlap_peak_769	SL4.0ch02	37368170	37368442	4.93962	15.2501	|Gene:Solyc02g069480.3
overlap_peak_770	SL4.0ch02	37376843	37376956	8.30391	22.9352	|Promoter_5Kb:Solyc02g069490.4
overlap_peak_771	SL4.0ch02	37380204	37380367	8.89992	28.3806
overlap_peak_772	SL4.0ch02	37400649	37400870	6.24082	15.0464	|Promoter_5Kb:Solyc02g069510.1|Promoter_5Kb:Solyc02g069520.2
overlap_peak_773	SL4.0ch02	37561827	37562048	4.51009	12.5863
overlap_peak_774	SL4.0ch02	37696906	37697057	6.16189	19.1389	|Promoter_5Kb:Solyc02g069860.4|Gene:Solyc02g069870.1|Down_1Kb:Solyc02g069880.4
overlap_peak_775	SL4.0ch02	37735909	37736027	6.01425	13.7444	|Promoter_5Kb:Solyc02g069940.4
overlap_peak_776	SL4.0ch02	37770919	37771077	6.29585	19.9359	|Promoter_5Kb:Solyc02g069970.4
overlap_peak_777	SL4.0ch02	38072025	38072209	5.24506	15.599	|Gene:Solyc02g070280.3
overlap_peak_778	SL4.0ch02	38235496	38235611	4.83224	14.569	|Promoter_5Kb:Solyc02g070480.4
overlap_peak_779	SL4.0ch02	38285972	38286100	7.77747	18.9214
overlap_peak_780	SL4.0ch02	38286821	38286958	5.51795	11.8735
overlap_peak_781	SL4.0ch02	38287822	38287995	6.76394	17.5032
overlap_peak_782	SL4.0ch02	38297994	38298166	8.74274	22.4141	|Promoter_5Kb:Solyc02g070540.3
overlap_peak_783	SL4.0ch02	38328070	38328185	6.37602	13.7765
overlap_peak_784	SL4.0ch02	38348214	38348372	4.74894	9.72619	|Down_1Kb:Solyc02g070640.3|Promoter_5Kb:Solyc02g070650.2|Promoter_5Kb:Solyc02g070660.3
overlap_peak_785	SL4.0ch02	38363137	38363240	4.9563	12.4384	|Down_1Kb:Solyc02g070670.4|Promoter_5Kb:Solyc02g070680.4
overlap_peak_786	SL4.0ch02	38436121	38436238	5.07193	7.95301
overlap_peak_787	SL4.0ch02	38437802	38437953	6.71013	15.305	|Promoter_5Kb:Solyc02g070820.1|Promoter_5Kb:Solyc02g070830.1
overlap_peak_788	SL4.0ch02	38492294	38492489	5.66993	11.8716	|Gene:Solyc02g070875.1|Promoter_5Kb:Solyc02g070880.1
overlap_peak_789	SL4.0ch02	38539738	38539877	4.053	8.96589	|Gene:Solyc02g071020.3|Promoter_5Kb:Solyc02g071030.2
overlap_peak_790	SL4.0ch02	38570683	38570872	8.76061	21.9361
overlap_peak_791	SL4.0ch02	38597093	38597278	5.04701	15.9381	|Promoter_5Kb:Solyc02g071090.3|Down_1Kb:Solyc02g071100.3
overlap_peak_792	SL4.0ch02	38609526	38609638	6.50052	14.8506	|Promoter_5Kb:Solyc02g071110.3|Promoter_5Kb:Solyc02g071120.3
overlap_peak_793	SL4.0ch02	38628447	38628692	6.05702	25.0236	|Promoter_5Kb:Solyc02g071130.4
overlap_peak_794	SL4.0ch02	38685226	38685626	4.15165	14.5406	|Promoter_5Kb:Solyc02g071180.3|Promoter_5Kb:Solyc02g071190.4
overlap_peak_795	SL4.0ch02	38704482	38704590	5.52385	11.5406	|Promoter_5Kb:Solyc02g071210.3|Down_1Kb:Solyc02g071220.3
overlap_peak_796	SL4.0ch02	38749460	38749605	6.36576	13.3699	|Promoter_5Kb:Solyc02g071250.3
overlap_peak_797	SL4.0ch02	38992367	38992559	5.62235	12.8238	|Gene:Solyc02g071580.4
overlap_peak_798	SL4.0ch02	39093421	39093596	5.38353	11.9035	|Promoter_5Kb:Solyc02g071710.3
overlap_peak_799	SL4.0ch02	39103624	39103766	7.01396	20.2627	|Gene:Solyc02g071720.2
overlap_peak_800	SL4.0ch02	39128790	39129101	7.64335	25.0889	|Promoter_5Kb:Solyc02g071740.3
overlap_peak_801	SL4.0ch02	39131058	39131159	4.29532	11.3127	|Promoter_5Kb:Solyc02g071740.3
overlap_peak_802	SL4.0ch02	39191694	39191838	6.8166	15.1105	|Promoter_5Kb:Solyc02g071820.4
overlap_peak_803	SL4.0ch02	39245910	39246011	5.19748	12.1109	|Promoter_5Kb:Solyc02g071870.4
overlap_peak_804	SL4.0ch02	39295423	39295547	6.42982	15.8844	|Promoter_5Kb:Solyc02g071910.1|Gene:Solyc02g071920.3
overlap_peak_805	SL4.0ch02	39302760	39302886	4.43314	8.65998
overlap_peak_806	SL4.0ch02	39337404	39337523	4.12741	7.36787	|Promoter_5Kb:Solyc02g072000.3|Promoter_5Kb:Solyc02g072010.3
overlap_peak_807	SL4.0ch02	39373775	39373876	5.29642	11.0298
overlap_peak_808	SL4.0ch02	39421479	39421702	6.57038	19.9338	|Promoter_5Kb:Solyc02g072120.3|Promoter_5Kb:Solyc02g072130.3
overlap_peak_809	SL4.0ch02	39442359	39442594	4.38623	15.2683	|Down_1Kb:Solyc02g072140.1
overlap_peak_810	SL4.0ch02	39450241	39450427	5.96181	15.8797	|Gene:Solyc02g072150.3
overlap_peak_811	SL4.0ch02	39450492	39450819	5.72188	18.5325	|Promoter_5Kb:Solyc02g072150.3
overlap_peak_812	SL4.0ch02	39451526	39451721	4.28028	8.00216	|Promoter_5Kb:Solyc02g072150.3
overlap_peak_813	SL4.0ch02	39457116	39457253	5.92361	13.5373
overlap_peak_814	SL4.0ch02	39534790	39534892	6.90664	15.7331	|Promoter_5Kb:Solyc02g072210.1
overlap_peak_815	SL4.0ch02	39544325	39544463	6.75473	17.064	|Down_1Kb:Solyc02g072220.1
overlap_peak_816	SL4.0ch02	39571395	39571563	6.42041	18.2835	|Promoter_5Kb:Solyc02g072260.4
overlap_peak_817	SL4.0ch02	39599238	39599388	4.29532	11.3127	|Promoter_5Kb:Solyc02g072300.4
overlap_peak_818	SL4.0ch02	39633250	39633487	5.09026	13.1377	|Promoter_5Kb:Solyc02g072400.1|Promoter_5Kb:Solyc02g072405.1
overlap_peak_819	SL4.0ch02	39639060	39639224	6.0026	14.1028	|Promoter_5Kb:Solyc02g072410.1|Promoter_5Kb:Solyc02g072420.1
overlap_peak_820	SL4.0ch02	39648808	39649023	5.00665	14.1937	|Down_1Kb:Solyc02g072423.1|Gene:Solyc02g072427.1
overlap_peak_821	SL4.0ch02	39653613	39653777	6.72615	19.9359	|Promoter_5Kb:Solyc02g072427.1|Promoter_5Kb:Solyc02g072440.4
overlap_peak_822	SL4.0ch02	39716059	39716192	4.72486	13.8946	|Promoter_5Kb:Solyc02g072510.3|Gene:Solyc02g072520.3
overlap_peak_823	SL4.0ch02	39798747	39798872	5.62608	16.0505	|Promoter_5Kb:Solyc02g076660.3
overlap_peak_824	SL4.0ch02	39798972	39799074	5.04461	11.3937	|Promoter_5Kb:Solyc02g076660.3
overlap_peak_825	SL4.0ch02	39819595	39819735	8.10195	27.7878	|Promoter_5Kb:Solyc02g076680.3
overlap_peak_826	SL4.0ch02	39903098	39903338	4.52983	11.4875	|Promoter_5Kb:Solyc02g076790.4|Promoter_5Kb:Solyc02g076800.1
overlap_peak_827	SL4.0ch02	39912106	39912341	5.62608	16.0505	|Gene:Solyc02g076810.4
overlap_peak_828	SL4.0ch02	39917056	39917224	5.63191	13.5633
overlap_peak_829	SL4.0ch02	39919927	39920094	7.23353	25.7245
overlap_peak_830	SL4.0ch02	40004487	40004664	4.9563	12.4384	|Promoter_5Kb:Solyc02g076900.4|Promoter_5Kb:Solyc02g076910.3
overlap_peak_831	SL4.0ch02	40027924	40028161	6.66295	16.4379	|Promoter_5Kb:Solyc02g076930.2
overlap_peak_832	SL4.0ch02	40029185	40029335	4.64903	12.1423	|Gene:Solyc02g076930.2
overlap_peak_833	SL4.0ch02	40116425	40116627	5.35817	14.5694	|Gene:Solyc02g077070.3
overlap_peak_834	SL4.0ch02	40120136	40120237	6.37602	13.7765	|Promoter_5Kb:Solyc02g077070.3
overlap_peak_835	SL4.0ch02	40133737	40133894	4.89346	10.0789	|Gene:Solyc02g077090.4
overlap_peak_836	SL4.0ch02	40144700	40144851	5.33995	11.1165
overlap_peak_837	SL4.0ch02	40151289	40151396	4.98396	9.65775	|Promoter_5Kb:Solyc02g077100.3
overlap_peak_838	SL4.0ch02	40178845	40178982	6.9814	18.8917	|Promoter_5Kb:Solyc02g077150.1|Promoter_5Kb:Solyc02g077160.3|Down_1Kb:Solyc02g077170.3
overlap_peak_839	SL4.0ch02	40237442	40237566	6.56376	21.5546	|Promoter_5Kb:Solyc02g077250.2
overlap_peak_840	SL4.0ch02	40247070	40247231	7.29375	19.197	|Promoter_5Kb:Solyc02g077260.3
overlap_peak_841	SL4.0ch02	40314719	40314838	5.22421	13.8503	|Promoter_5Kb:Solyc02g077370.1|Down_1Kb:Solyc02g077380.2
overlap_peak_842	SL4.0ch02	40346407	40346577	4.29853	12.4271	|Promoter_5Kb:Solyc02g077410.3
overlap_peak_843	SL4.0ch02	40368261	40368444	5.04701	15.9381	|Promoter_5Kb:Solyc02g077430.4|Promoter_5Kb:Solyc02g077440.3
overlap_peak_844	SL4.0ch02	40396891	40397105	5.75202	14.9639	|Promoter_5Kb:Solyc02g077470.4|Promoter_5Kb:Solyc02g077480.1|Promoter_5Kb:Solyc02g077490.3|Promoter_5Kb:Solyc02g077510.4
overlap_peak_845	SL4.0ch02	40436546	40436706	7.88169	19.6048
overlap_peak_846	SL4.0ch02	40437253	40437496	8.30773	21.4871
overlap_peak_847	SL4.0ch02	40438624	40438776	8.36592	25.5415
overlap_peak_848	SL4.0ch02	40443071	40443284	4.10314	11.1898	|Promoter_5Kb:Solyc02g077560.3
overlap_peak_849	SL4.0ch02	40466814	40466947	6.58522	15.0329	|Promoter_5Kb:Solyc02g077590.1
overlap_peak_850	SL4.0ch02	40472060	40472184	4.12741	7.36787	|Promoter_5Kb:Solyc02g077600.3
overlap_peak_851	SL4.0ch02	40473449	40473589	5.65608	14.3335	|Promoter_5Kb:Solyc02g077600.3
overlap_peak_852	SL4.0ch02	40493545	40493836	8.17121	31.9123	|Promoter_5Kb:Solyc02g077620.1
overlap_peak_853	SL4.0ch02	40534549	40534684	7.23843	19.9536	|Promoter_5Kb:Solyc02g077660.3
overlap_peak_854	SL4.0ch02	40574756	40574908	5.33154	11.1048	|Down_1Kb:Solyc02g077700.1
overlap_peak_855	SL4.0ch02	40575353	40575499	4.08056	10.0824
overlap_peak_856	SL4.0ch02	40577394	40577529	5.92779	15.4129	|Promoter_5Kb:Solyc02g077710.1
overlap_peak_857	SL4.0ch02	40585949	40586055	6.23253	15.4108
overlap_peak_858	SL4.0ch02	40593585	40593702	5.47246	13.506	|Promoter_5Kb:Solyc02g077720.4|Promoter_5Kb:Solyc02g077730.3
overlap_peak_859	SL4.0ch02	40621620	40621884	5.36427	16.315	|Promoter_5Kb:Solyc02g077780.3
overlap_peak_860	SL4.0ch02	40670106	40670277	5.74411	12.7561
overlap_peak_861	SL4.0ch02	40674107	40674253	7.11994	19.217	|Promoter_5Kb:Solyc02g077840.2
overlap_peak_862	SL4.0ch02	40677106	40677390	4.55444	10.3969	|Promoter_5Kb:Solyc02g077840.2
overlap_peak_863	SL4.0ch02	40679253	40679395	7.0301	17.706	|Down_1Kb:Solyc02g077850.3
overlap_peak_864	SL4.0ch02	40696427	40696563	9.30788	24.6239	|Promoter_5Kb:Solyc02g077870.1|Promoter_5Kb:Solyc02g077880.3
overlap_peak_865	SL4.0ch02	40730629	40730830	4.58601	9.32473	|Gene:Solyc02g077920.4
overlap_peak_866	SL4.0ch02	40741713	40741979	5.53849	10.1895
overlap_peak_867	SL4.0ch02	40744091	40744309	5.65608	14.3335
overlap_peak_868	SL4.0ch02	40752727	40752865	5.69595	12.6396	|Promoter_5Kb:Solyc02g077950.3
overlap_peak_869	SL4.0ch02	40755434	40755567	4.89174	10.6888	|Promoter_5Kb:Solyc02g077950.3
overlap_peak_870	SL4.0ch02	40767010	40767207	5.70904	13.7521
overlap_peak_871	SL4.0ch02	40823522	40823645	4.90408	9.17149
overlap_peak_872	SL4.0ch02	40838831	40839193	5.9603	20.057
overlap_peak_873	SL4.0ch02	40873357	40873463	7.45566	17.7687	|Promoter_5Kb:Solyc02g078100.3
overlap_peak_874	SL4.0ch02	40877207	40877362	7.64222	22.3179	|Down_1Kb:Solyc02g078120.2
overlap_peak_875	SL4.0ch02	40894637	40894752	6.16189	19.1389	|Promoter_5Kb:Solyc02g078130.3
overlap_peak_876	SL4.0ch02	40897561	40897710	5.09026	13.1377
overlap_peak_877	SL4.0ch02	40905545	40905738	8.24352	26.2214	|Promoter_5Kb:Solyc02g078140.3
overlap_peak_878	SL4.0ch02	40912345	40912522	8.33683	22.5191	|Promoter_5Kb:Solyc02g078150.4
overlap_peak_879	SL4.0ch02	40913224	40913366	4.28028	8.00216	|Promoter_5Kb:Solyc02g078150.4
overlap_peak_880	SL4.0ch02	40915148	40915342	10.426	38.4102	|Promoter_5Kb:Solyc02g078150.4|Promoter_5Kb:Solyc02g078160.3
overlap_peak_881	SL4.0ch02	40919070	40919267	4.76824	12.8157	|Promoter_5Kb:Solyc02g078160.3
overlap_peak_882	SL4.0ch02	40921560	40921776	7.26236	20.0085	|Down_1Kb:Solyc02g078160.3
overlap_peak_883	SL4.0ch02	40922465	40922666	6.42041	18.2835	|Down_1Kb:Solyc02g078170.3
overlap_peak_884	SL4.0ch02	40973118	40973358	8.64233	27.7423	|Promoter_5Kb:Solyc02g078230.2|Promoter_5Kb:Solyc02g078240.4
overlap_peak_885	SL4.0ch02	40975802	40975974	5.80194	13.6092	|Promoter_5Kb:Solyc02g078230.2|Promoter_5Kb:Solyc02g078240.4
overlap_peak_886	SL4.0ch02	40977915	40978059	6.05195	14.2127	|Promoter_5Kb:Solyc02g078240.4
overlap_peak_887	SL4.0ch02	41111401	41111575	4.83224	14.569	|Promoter_5Kb:Solyc02g078460.3
overlap_peak_888	SL4.0ch02	41140904	41141138	6.4298	20.7465	|Promoter_5Kb:Solyc02g078490.3
overlap_peak_889	SL4.0ch02	41173561	41173848	5.55572	23.0214	|Gene:Solyc02g078520.4
overlap_peak_890	SL4.0ch02	41175534	41175694	9.04722	26.1489	|Promoter_5Kb:Solyc02g078520.4
overlap_peak_891	SL4.0ch02	41242473	41242598	4.85065	10.5922	|Promoter_5Kb:Solyc02g078600.3|Gene:Solyc02g078610.4
overlap_peak_892	SL4.0ch02	41287098	41287273	4.89174	10.6888	|Promoter_5Kb:Solyc02g078640.3|Gene:Solyc02g078645.1
overlap_peak_893	SL4.0ch02	41366797	41366942	6.94194	18.3521	|Promoter_5Kb:Solyc02g078720.4
overlap_peak_894	SL4.0ch02	41367342	41367542	4.28028	8.00216	|Promoter_5Kb:Solyc02g078720.4
overlap_peak_895	SL4.0ch02	41376742	41377057	8.06011	28.161	|Promoter_5Kb:Solyc02g078750.3
overlap_peak_896	SL4.0ch02	41618604	41618705	4.58601	9.32473	|Promoter_5Kb:Solyc02g079010.4
overlap_peak_897	SL4.0ch02	41675021	41675222	5.49212	15.3076	|Gene:Solyc02g079060.3
overlap_peak_898	SL4.0ch02	41741321	41741622	9.15468	29.5488	|Promoter_5Kb:Solyc02g079150.2
overlap_peak_899	SL4.0ch02	41784417	41784567	6.69771	22.3759	|Promoter_5Kb:Solyc02g079190.3
overlap_peak_900	SL4.0ch02	41801734	41801967	4.68931	14.9961	|Gene:Solyc02g079210.3
overlap_peak_901	SL4.0ch02	41812071	41812353	6.23893	14.6458	|Promoter_5Kb:Solyc02g079220.4
overlap_peak_902	SL4.0ch02	41819784	41819914	7.25192	21.7655
overlap_peak_903	SL4.0ch02	41834405	41834573	4.01863	7.86122	|Promoter_5Kb:Solyc02g079240.1|Promoter_5Kb:Solyc02g079250.4
overlap_peak_904	SL4.0ch02	41872182	41872397	7.71219	19.7032	|Promoter_5Kb:Solyc02g079280.3
overlap_peak_905	SL4.0ch02	41874875	41875122	4.68931	14.9961
overlap_peak_906	SL4.0ch02	41887762	41888041	5.5725	16.2607	|Promoter_5Kb:Solyc02g079290.3
overlap_peak_907	SL4.0ch02	41933577	41933788	6.94194	18.3521	|Promoter_5Kb:Solyc02g079360.3
overlap_peak_908	SL4.0ch02	41955169	41955327	7.1553	21.0634	|Promoter_5Kb:Solyc02g079380.2|Promoter_5Kb:Solyc02g079390.4
overlap_peak_909	SL4.0ch02	41958019	41958142	4.58601	9.32473	|Promoter_5Kb:Solyc02g079390.4|Down_1Kb:Solyc02g079400.3|Promoter_5Kb:Solyc02g079410.2
overlap_peak_910	SL4.0ch02	41972169	41972334	4.72486	13.8946	|Promoter_5Kb:Solyc02g079415.1
overlap_peak_911	SL4.0ch02	41977960	41978276	8.27275	23.3515
overlap_peak_912	SL4.0ch02	42075374	42075569	5.12585	14.8924	|Promoter_5Kb:Solyc02g079570.4
overlap_peak_913	SL4.0ch02	42096705	42096871	4.9563	12.4384	|Promoter_5Kb:Solyc02g079590.3
overlap_peak_914	SL4.0ch02	42102069	42102305	5.46612	22.3022	|Gene:Solyc02g079590.3|Promoter_5Kb:Solyc02g079600.3
overlap_peak_915	SL4.0ch02	42168556	42168702	6.04963	14.5807	|Promoter_5Kb:Solyc02g079740.1
overlap_peak_916	SL4.0ch02	42171602	42171862	4.73888	10.0023
overlap_peak_917	SL4.0ch02	42194615	42194721	4.58601	9.32473	|Promoter_5Kb:Solyc02g079760.3
overlap_peak_918	SL4.0ch02	42197537	42197841	9.43392	31.3176
overlap_peak_919	SL4.0ch02	42326777	42326914	6.33192	17.2457	|Promoter_5Kb:Solyc02g079970.4
overlap_peak_920	SL4.0ch02	42340661	42340783	6.52608	16.9251	|Promoter_5Kb:Solyc02g079990.3
overlap_peak_921	SL4.0ch02	42361353	42361555	5.7976	12.5159	|Promoter_5Kb:Solyc02g080040.4|Promoter_5Kb:Solyc02g080050.1
overlap_peak_922	SL4.0ch02	42365839	42365974	5.54592	12.991	|Promoter_5Kb:Solyc02g080050.1|Promoter_5Kb:Solyc02g080060.1|Down_1Kb:Solyc02g080070.3
overlap_peak_923	SL4.0ch02	42366225	42366372	4.59064	9.04366	|Promoter_5Kb:Solyc02g080060.1|Down_1Kb:Solyc02g080070.3
overlap_peak_924	SL4.0ch02	42372582	42372795	6.76394	17.5032	|Promoter_5Kb:Solyc02g080070.3
overlap_peak_925	SL4.0ch02	42440742	42440906	6.40794	15.8397	|Promoter_5Kb:Solyc02g080145.1|Promoter_5Kb:Solyc02g080150.3
overlap_peak_926	SL4.0ch02	42483942	42484073	5.33995	11.1165	|Down_1Kb:Solyc02g080220.3
overlap_peak_927	SL4.0ch02	42530611	42530748	5.53594	10.8742	|Gene:Solyc02g080270.3|Down_1Kb:Solyc02g080275.1
overlap_peak_928	SL4.0ch02	42566408	42566596	4.41062	10.8432
overlap_peak_929	SL4.0ch02	42695904	42696037	4.89174	10.6888	|Promoter_5Kb:Solyc02g080500.3
overlap_peak_930	SL4.0ch02	42697381	42697492	5.35035	12.8353
overlap_peak_931	SL4.0ch02	42701748	42701911	6.53913	14.1308	|Promoter_5Kb:Solyc02g080510.1
overlap_peak_932	SL4.0ch02	42708644	42708772	8.62194	23.6606
overlap_peak_933	SL4.0ch02	42712912	42713151	5.3815	12.9191	|Down_1Kb:Solyc02g080520.4
overlap_peak_934	SL4.0ch02	42716653	42716806	5.36427	16.315	|Promoter_5Kb:Solyc02g080520.4
overlap_peak_935	SL4.0ch02	42725614	42725735	7.44971	19.564	|Promoter_5Kb:Solyc02g080530.3|Promoter_5Kb:Solyc02g080540.1
overlap_peak_936	SL4.0ch02	42727595	42727755	6.57556	16.6507	|Promoter_5Kb:Solyc02g080530.3|Promoter_5Kb:Solyc02g080540.1
overlap_peak_937	SL4.0ch02	42811040	42811256	4.30347	14.6412	|Promoter_5Kb:Solyc02g080640.4|Promoter_5Kb:Solyc02g080650.3
overlap_peak_938	SL4.0ch02	42927619	42927760	5.80895	15.103	|Promoter_5Kb:Solyc02g080810.3|Promoter_5Kb:Solyc02g080820.3
overlap_peak_939	SL4.0ch02	42974178	42974358	7.03188	21.6116
overlap_peak_940	SL4.0ch02	42980439	42980720	9.61191	32.3144	|Promoter_5Kb:Solyc02g080890.3
overlap_peak_941	SL4.0ch02	43068839	43068983	8.97985	25.9872
overlap_peak_942	SL4.0ch02	43082786	43082992	7.87286	25.2472	|Promoter_5Kb:Solyc02g081030.4
overlap_peak_943	SL4.0ch02	43125559	43125835	7.65393	21.8718	|Promoter_5Kb:Solyc02g081070.4
overlap_peak_944	SL4.0ch02	43182658	43182948	4.00545	10.5974	|Promoter_5Kb:Solyc02g081130.3
overlap_peak_945	SL4.0ch02	43196501	43196857	5.87678	13.798	|Promoter_5Kb:Solyc02g081140.3
overlap_peak_946	SL4.0ch02	43196960	43197287	5.12585	14.8924	|Promoter_5Kb:Solyc02g081140.3|Down_1Kb:Solyc02g081150.1
overlap_peak_947	SL4.0ch02	43210412	43210550	6.26755	17.4727	|Down_1Kb:Solyc02g081160.3
overlap_peak_948	SL4.0ch02	43227106	43227272	4.29141	10.2088	|Gene:Solyc02g081180.2
overlap_peak_949	SL4.0ch02	43233289	43233390	6.58594	16.6661	|Promoter_5Kb:Solyc02g081190.4
overlap_peak_950	SL4.0ch02	43284595	43284746	9.62192	30.696	|Promoter_5Kb:Solyc02g081270.4
overlap_peak_951	SL4.0ch02	43319084	43319238	6.12852	15.55	|Promoter_5Kb:Solyc02g081320.4|Promoter_5Kb:Solyc02g081330.4
overlap_peak_952	SL4.0ch02	43326849	43327067	5.65608	14.3335	|Promoter_5Kb:Solyc02g081340.3
overlap_peak_953	SL4.0ch02	43378888	43379108	6.87252	28.921	|Promoter_5Kb:Solyc02g081400.3|Promoter_5Kb:Solyc02g081410.3
overlap_peak_954	SL4.0ch02	43398787	43398912	4.72244	8.47055	|Promoter_5Kb:Solyc02g081440.4
overlap_peak_955	SL4.0ch02	43622725	43622837	4.053	8.96589	|Promoter_5Kb:Solyc02g081830.4|Promoter_5Kb:Solyc02g081840.4
overlap_peak_956	SL4.0ch02	43747318	43747453	4.29141	10.2088	|Promoter_5Kb:Solyc02g082020.3|Promoter_5Kb:Solyc02g082030.3
overlap_peak_957	SL4.0ch02	43756388	43756489	4.41062	10.8432	|Promoter_5Kb:Solyc02g082035.1
overlap_peak_958	SL4.0ch02	43771152	43771310	5.5717	11.6538	|Promoter_5Kb:Solyc02g082040.3
overlap_peak_959	SL4.0ch02	43825511	43825623	6.42641	16.2794	|Promoter_5Kb:Solyc02g082110.4
overlap_peak_960	SL4.0ch02	43831183	43831288	5.28628	12.0029	|Promoter_5Kb:Solyc02g082120.3
overlap_peak_961	SL4.0ch02	43833629	43833842	4.00545	10.5974	|Gene:Solyc02g082120.3
overlap_peak_962	SL4.0ch02	43862364	43862731	5.37651	21.5808	|Promoter_5Kb:Solyc02g082160.2
overlap_peak_963	SL4.0ch02	43958649	43958779	5.96181	15.8797	|Promoter_5Kb:Solyc02g082270.3
overlap_peak_964	SL4.0ch02	43962437	43962657	5.08008	17.6973	|Promoter_5Kb:Solyc02g082270.3
overlap_peak_965	SL4.0ch02	44039695	44039896	6.26755	17.4727	|Promoter_5Kb:Solyc02g082340.3|Promoter_5Kb:Solyc02g082350.3
overlap_peak_966	SL4.0ch02	44219514	44219696	6.87559	21.1845	|Promoter_5Kb:Solyc02g082550.3
overlap_peak_967	SL4.0ch02	44296783	44296892	4.27196	6.9175	|Promoter_5Kb:Solyc02g082660.3
overlap_peak_968	SL4.0ch02	44320171	44320299	7.33047	20.633	|Promoter_5Kb:Solyc02g082670.3
overlap_peak_969	SL4.0ch02	44329287	44329395	5.54942	11.2483	|Gene:Solyc02g082680.4
overlap_peak_970	SL4.0ch02	44356132	44356490	5.72188	18.5325	|Promoter_5Kb:Solyc02g082700.3|Promoter_5Kb:Solyc02g082710.3
overlap_peak_971	SL4.0ch02	44501121	44501265	5.35817	14.5694	|Promoter_5Kb:Solyc02g082850.3
overlap_peak_972	SL4.0ch02	44521983	44522096	6.40058	13.8324	|Down_1Kb:Solyc02g082870.4|Promoter_5Kb:Solyc02g082880.2
overlap_peak_973	SL4.0ch02	44639404	44639586	7.61051	24.5435	|Gene:Solyc02g083130.4|Promoter_5Kb:Solyc02g083140.3
overlap_peak_974	SL4.0ch02	44679335	44679541	6.02794	18.3521	|Promoter_5Kb:Solyc02g083180.4|Promoter_5Kb:Solyc02g083190.2
overlap_peak_975	SL4.0ch02	44690339	44690540	4.64903	12.1423	|Promoter_5Kb:Solyc02g083210.2|Promoter_5Kb:Solyc02g083220.2
overlap_peak_976	SL4.0ch02	44706506	44706725	7.08366	25.2698	|Promoter_5Kb:Solyc02g083250.3
overlap_peak_977	SL4.0ch02	44742808	44742988	5.89398	17.5739	|Gene:Solyc02g083290.4
overlap_peak_978	SL4.0ch02	44745339	44745569	6.17864	13.7347	|Promoter_5Kb:Solyc02g083290.4
overlap_peak_979	SL4.0ch02	44768014	44768170	4.82235	11.7513	|Promoter_5Kb:Solyc02g083310.3|Down_1Kb:Solyc02g083320.3
overlap_peak_980	SL4.0ch02	44796986	44797189	6.26755	17.4727	|Promoter_5Kb:Solyc02g083350.4
overlap_peak_981	SL4.0ch02	44853676	44853814	4.76824	12.8157	|Gene:Solyc02g083450.3|Promoter_5Kb:Solyc02g083460.3
overlap_peak_982	SL4.0ch02	44857275	44857387	4.82235	11.7513	|Gene:Solyc02g083460.3
overlap_peak_983	SL4.0ch02	44883584	44883815	4.48408	9.06896	|Promoter_5Kb:Solyc02g083510.3|Promoter_5Kb:Solyc02g083520.2
overlap_peak_984	SL4.0ch02	44905352	44905486	6.75169	14.5675	|Promoter_5Kb:Solyc02g083540.3
overlap_peak_985	SL4.0ch02	44958083	44958285	4.73888	10.0023	|Promoter_5Kb:Solyc02g083610.4|Promoter_5Kb:Solyc02g083620.3
overlap_peak_986	SL4.0ch02	45007557	45007660	4.73888	10.0023	|Promoter_5Kb:Solyc02g083700.4
overlap_peak_987	SL4.0ch02	45044630	45044779	5.53953	11.2249	|Promoter_5Kb:Solyc02g083760.4
overlap_peak_988	SL4.0ch02	45102281	45102414	5.97544	12.5397	|Promoter_5Kb:Solyc02g083840.1
overlap_peak_989	SL4.0ch02	45106950	45107142	5.90305	17.9875	|Promoter_5Kb:Solyc02g083835.1|Gene:Solyc02g083840.1
overlap_peak_990	SL4.0ch02	45121277	45121444	5.36427	16.315	|Promoter_5Kb:Solyc02g083850.3
overlap_peak_991	SL4.0ch02	45124821	45124987	6.11468	16.6661	|Promoter_5Kb:Solyc02g083860.3
overlap_peak_992	SL4.0ch02	45140637	45140779	4.80596	8.95025	|Promoter_5Kb:Solyc02g083890.4
overlap_peak_993	SL4.0ch02	45187487	45187684	6.69771	22.3759	|Down_1Kb:Solyc02g083940.3
overlap_peak_994	SL4.0ch02	45210782	45210979	6.4298	20.7465	|Promoter_5Kb:Solyc02g083960.4|Promoter_5Kb:Solyc02g083980.3
overlap_peak_995	SL4.0ch02	45235595	45235703	5.19748	12.1109	|Promoter_5Kb:Solyc02g084005.1
overlap_peak_996	SL4.0ch02	45478109	45478381	4.93962	15.2501	|Promoter_5Kb:Solyc02g084360.3
overlap_peak_997	SL4.0ch02	45513584	45513687	5.75613	13.5065	|Promoter_5Kb:Solyc02g084390.3
overlap_peak_998	SL4.0ch02	45516300	45516456	5.61343	12.8055	|Promoter_5Kb:Solyc02g084390.3
overlap_peak_999	SL4.0ch02	45523397	45523564	7.71589	22.9582	|Promoter_5Kb:Solyc02g084400.4|Promoter_5Kb:Solyc02g084410.3
overlap_peak_1000	SL4.0ch02	45529365	45529581	5.96181	15.8797	|Promoter_5Kb:Solyc02g084420.3|Promoter_5Kb:Solyc02g084430.3
overlap_peak_1001	SL4.0ch02	45618066	45618254	6.94747	18.8042	|Promoter_5Kb:Solyc02g084510.3
overlap_peak_1002	SL4.0ch02	45660402	45660567	4.76824	12.8157	|Down_1Kb:Solyc02g084570.4
overlap_peak_1003	SL4.0ch02	45675685	45675855	8.49802	22.8809
overlap_peak_1004	SL4.0ch02	45697658	45697771	4.98396	9.65775	|Promoter_5Kb:Solyc02g084590.4
overlap_peak_1005	SL4.0ch02	45704493	45704888	5.84109	19.2877	|Down_1Kb:Solyc02g084600.4
overlap_peak_1006	SL4.0ch02	45750490	45750612	6.05195	14.2127	|Promoter_5Kb:Solyc02g084640.4
overlap_peak_1007	SL4.0ch02	45758739	45758923	4.053	8.96589	|Down_1Kb:Solyc02g084640.4|Gene:Solyc02g084650.3
overlap_peak_1008	SL4.0ch02	45774907	45775032	4.43314	8.65998	|Promoter_5Kb:Solyc02g084670.4
overlap_peak_1009	SL4.0ch02	45844690	45845019	4.05519	12.8241
overlap_peak_1010	SL4.0ch02	45855395	45855548	5.52574	14.3428	|Down_1Kb:Solyc02g084730.3|Down_1Kb:Solyc02g084740.4
overlap_peak_1011	SL4.0ch02	45858009	45858329	5.19748	12.1109	|Gene:Solyc02g084740.4
overlap_peak_1012	SL4.0ch02	45948345	45948462	5.24506	15.599	|Promoter_5Kb:Solyc02g084860.1
overlap_peak_1013	SL4.0ch02	45973983	45974130	7.47614	18.2761	|Promoter_5Kb:Solyc02g084900.2
overlap_peak_1014	SL4.0ch02	45983248	45983360	5.53525	13.6639	|Promoter_5Kb:Solyc02g084910.4|Down_1Kb:Solyc02g084920.3
overlap_peak_1015	SL4.0ch02	45995144	45995463	5.08008	17.6973	|Down_1Kb:Solyc02g084930.3|Gene:Solyc02g084940.1
overlap_peak_1016	SL4.0ch02	46012141	46012282	4.12741	7.36787	|Promoter_5Kb:Solyc02g084960.1
overlap_peak_1017	SL4.0ch02	46029041	46029383	5.72188	18.5325	|Promoter_5Kb:Solyc02g084980.3
overlap_peak_1018	SL4.0ch02	46035562	46035773	4.61747	13.2379	|Promoter_5Kb:Solyc02g084990.3
overlap_peak_1019	SL4.0ch02	46056760	46056875	4.40271	11.9388	|Promoter_5Kb:Solyc02g085005.1|Promoter_5Kb:Solyc02g085010.1
overlap_peak_1020	SL4.0ch02	46120081	46120213	5.17778	18.3916	|Promoter_5Kb:Solyc02g085120.3|Promoter_5Kb:Solyc02g085130.4
overlap_peak_1021	SL4.0ch02	46136911	46137118	6.94194	18.3521	|Promoter_5Kb:Solyc02g085140.4
overlap_peak_1022	SL4.0ch02	46145237	46145418	5.96181	15.8797	|Promoter_5Kb:Solyc02g085145.1|Promoter_5Kb:Solyc02g085150.4
overlap_peak_1023	SL4.0ch02	46155619	46155755	5.34994	11.8255	|Promoter_5Kb:Solyc02g085160.1|Gene:Solyc02g085165.1
overlap_peak_1024	SL4.0ch02	46219676	46219857	5.04509	10.1196	|Gene:Solyc02g085230.3|Promoter_5Kb:Solyc02g085240.4
overlap_peak_1025	SL4.0ch02	46261284	46261477	5.50321	13.5807	|Promoter_5Kb:Solyc02g085320.1
overlap_peak_1026	SL4.0ch02	46275912	46276242	8.54327	25.4847	|Promoter_5Kb:Solyc02g085340.1
overlap_peak_1027	SL4.0ch02	46276975	46277368	7.03188	21.6116
overlap_peak_1028	SL4.0ch02	46296713	46296888	8.72192	27.4274	|Gene:Solyc02g085360.4
overlap_peak_1029	SL4.0ch02	46303998	46304174	7.4505	17.3185	|Promoter_5Kb:Solyc02g085360.4
overlap_peak_1030	SL4.0ch02	46306748	46307014	6.75473	17.064
overlap_peak_1031	SL4.0ch02	46331205	46331511	5.00665	14.1937	|Promoter_5Kb:Solyc02g085390.4
overlap_peak_1032	SL4.0ch02	46379711	46379823	5.38597	10.8912	|Promoter_5Kb:Solyc02g085500.4
overlap_peak_1033	SL4.0ch02	46429030	46429131	4.82235	11.7513
overlap_peak_1034	SL4.0ch02	46435363	46435576	6.43684	16.3066	|Promoter_5Kb:Solyc02g085590.4
overlap_peak_1035	SL4.0ch02	46455202	46455359	6.61725	16.325	|Promoter_5Kb:Solyc02g085610.4|Gene:Solyc02g085615.1|Down_1Kb:Solyc02g085620.3
overlap_peak_1036	SL4.0ch02	46466822	46466950	4.76824	12.8157	|Promoter_5Kb:Solyc02g085620.3
overlap_peak_1037	SL4.0ch02	46471349	46471580	11.034	34.569	|Promoter_5Kb:Solyc02g085630.3
overlap_peak_1038	SL4.0ch02	46585795	46586033	6.04397	16.862	|Down_1Kb:Solyc02g085790.3|Promoter_5Kb:Solyc02g085800.2
overlap_peak_1039	SL4.0ch02	46706797	46707054	4.83224	14.569	|Promoter_5Kb:Solyc02g085910.4
overlap_peak_1040	SL4.0ch02	46721256	46721494	5.35035	12.8353	|Gene:Solyc02g085933.1
overlap_peak_1041	SL4.0ch02	46903799	46903908	4.73888	10.0023	|Promoter_5Kb:Solyc02g086110.3|Promoter_5Kb:Solyc02g086120.2
overlap_peak_1042	SL4.0ch02	46923900	46924124	7.94908	26.8831	|Promoter_5Kb:Solyc02g086150.4|Promoter_5Kb:Solyc02g086160.4
overlap_peak_1043	SL4.0ch02	46967767	46967991	7.52621	22.9324	|Promoter_5Kb:Solyc02g086220.3|Gene:Solyc02g086223.1
overlap_peak_1044	SL4.0ch02	46972935	46973134	4.29141	10.2088	|Promoter_5Kb:Solyc02g086223.1|Promoter_5Kb:Solyc02g086227.1|Promoter_5Kb:Solyc02g086230.2|Promoter_5Kb:Solyc02g086240.3
overlap_peak_1045	SL4.0ch02	46991168	46991269	4.15258	8.47514	|Promoter_5Kb:Solyc02g086260.1
overlap_peak_1046	SL4.0ch02	47010506	47010764	5.24506	15.599	|Promoter_5Kb:Solyc02g086290.2|Promoter_5Kb:Solyc02g086300.4
overlap_peak_1047	SL4.0ch02	47040137	47040300	8.48824	26.3545	|Promoter_5Kb:Solyc02g086360.3|Promoter_5Kb:Solyc02g086370.4
overlap_peak_1048	SL4.0ch02	47050805	47050907	4.81615	8.06339	|Promoter_5Kb:Solyc02g086380.1
overlap_peak_1049	SL4.0ch02	47125271	47125381	4.55444	10.3969
overlap_peak_1050	SL4.0ch02	47129939	47130079	4.42049	9.74308	|Down_1Kb:Solyc02g086450.1
overlap_peak_1051	SL4.0ch02	47131465	47131684	4.22071	14.0328	|Promoter_5Kb:Solyc02g086450.1
overlap_peak_1052	SL4.0ch02	47134790	47135092	6.42041	18.2835	|Promoter_5Kb:Solyc02g086450.1|Promoter_5Kb:Solyc02g086452.1
overlap_peak_1053	SL4.0ch02	47135833	47136032	4.61747	13.2379	|Promoter_5Kb:Solyc02g086450.1|Promoter_5Kb:Solyc02g086452.1
overlap_peak_1054	SL4.0ch02	47136422	47136697	10.0815	33.4843	|Down_1Kb:Solyc02g086451.1|Promoter_5Kb:Solyc02g086452.1
overlap_peak_1055	SL4.0ch02	47174860	47175009	7.29794	20.0884	|Promoter_5Kb:Solyc02g086490.3
overlap_peak_1056	SL4.0ch02	47210191	47210374	4.28653	9.10249	|Promoter_5Kb:Solyc02g086520.3|Gene:Solyc02g086530.4
overlap_peak_1057	SL4.0ch02	47307869	47308137	4.82235	11.7513	|Promoter_5Kb:Solyc02g086640.4
overlap_peak_1058	SL4.0ch02	47312951	47313091	5.26177	17.3552	|Promoter_5Kb:Solyc02g086650.3
overlap_peak_1059	SL4.0ch02	47313409	47313579	5.48347	17.0459	|Promoter_5Kb:Solyc02g086650.3
overlap_peak_1060	SL4.0ch02	47329706	47329965	6.37293	16.5572	|Promoter_5Kb:Solyc02g086660.4
overlap_peak_1061	SL4.0ch02	47339940	47340089	4.82235	11.7513	|Promoter_5Kb:Solyc02g086670.4|Down_1Kb:Solyc02g086680.4
overlap_peak_1062	SL4.0ch02	47347415	47347556	7.66868	18.6803	|Promoter_5Kb:Solyc02g086680.4
overlap_peak_1063	SL4.0ch02	47358652	47358863	5.76356	10.2804
overlap_peak_1064	SL4.0ch02	47364169	47364322	6.76514	28.0966	|Promoter_5Kb:Solyc02g086700.4|Promoter_5Kb:Solyc02g086710.3
overlap_peak_1065	SL4.0ch02	47364969	47365133	5.51795	11.8735	|Promoter_5Kb:Solyc02g086700.4|Promoter_5Kb:Solyc02g086710.3
overlap_peak_1066	SL4.0ch02	47426727	47426983	4.89174	10.6888	|Promoter_5Kb:Solyc02g086790.4|Promoter_5Kb:Solyc02g086800.4
overlap_peak_1067	SL4.0ch02	47437316	47437423	4.41062	10.8432	|Promoter_5Kb:Solyc02g086810.1
overlap_peak_1068	SL4.0ch02	47446026	47446144	6.05195	14.2127	|Promoter_5Kb:Solyc02g086820.3
overlap_peak_1069	SL4.0ch02	47460381	47460495	4.08056	10.0824	|Promoter_5Kb:Solyc02g086840.3
overlap_peak_1070	SL4.0ch02	47495186	47495289	5.51795	11.8735	|Promoter_5Kb:Solyc02g086870.4|Promoter_5Kb:Solyc02g086880.4
overlap_peak_1071	SL4.0ch02	47496560	47496661	7.37611	18.0538	|Promoter_5Kb:Solyc02g086880.4
overlap_peak_1072	SL4.0ch02	47497053	47497226	5.50321	13.5807	|Gene:Solyc02g086880.4
overlap_peak_1073	SL4.0ch02	47516122	47516311	4.39081	14.1653	|Promoter_5Kb:Solyc02g086910.4
overlap_peak_1074	SL4.0ch02	47526410	47526609	12.9819	43.3655
overlap_peak_1075	SL4.0ch02	47527853	47528003	8.76061	21.9361	|Promoter_5Kb:Solyc02g086930.4
overlap_peak_1076	SL4.0ch02	47578107	47578255	6.3333	16.4541	|Down_1Kb:Solyc02g087000.4|Promoter_5Kb:Solyc02g087010.2
overlap_peak_1077	SL4.0ch02	47587856	47588004	6.75473	17.064	|Promoter_5Kb:Solyc02g087020.1|Promoter_5Kb:Solyc02g087030.1
overlap_peak_1078	SL4.0ch02	47698996	47699175	7.66663	23.3037	|Gene:Solyc02g087230.3|Promoter_5Kb:Solyc02g087240.4
overlap_peak_1079	SL4.0ch02	47702504	47702614	4.6884	11.0726	|Promoter_5Kb:Solyc02g087230.3|Promoter_5Kb:Solyc02g087240.4
overlap_peak_1080	SL4.0ch02	47719061	47719290	5.04461	11.3937	|Gene:Solyc02g087250.4
overlap_peak_1081	SL4.0ch02	47795700	47795954	8.05588	22.8433	|Promoter_5Kb:Solyc02g087330.3|Promoter_5Kb:Solyc02g087340.3
overlap_peak_1082	SL4.0ch02	47806124	47806227	6.59744	16.6882	|Promoter_5Kb:Solyc02g087350.3
overlap_peak_1083	SL4.0ch02	47818797	47818982	4.82756	11.4531	|Promoter_5Kb:Solyc02g087360.4
overlap_peak_1084	SL4.0ch02	47826647	47826769	5.33995	11.1165
overlap_peak_1085	SL4.0ch02	47853121	47853251	6.60358	14.2566
overlap_peak_1086	SL4.0ch02	47947075	47947325	4.83886	17.4198	|Promoter_5Kb:Solyc02g087480.4
overlap_peak_1087	SL4.0ch02	47950405	47950536	4.93962	15.2501	|Promoter_5Kb:Solyc02g087480.4
overlap_peak_1088	SL4.0ch02	47990363	47990513	5.62608	16.0505
overlap_peak_1089	SL4.0ch02	48005654	48005766	5.63061	12.1316	|Promoter_5Kb:Solyc02g087570.1|Promoter_5Kb:Solyc02g087580.3
overlap_peak_1090	SL4.0ch02	48017003	48017172	7.49048	24.2071	|Down_1Kb:Solyc02g087610.1|Promoter_5Kb:Solyc02g087620.3
overlap_peak_1091	SL4.0ch02	48020231	48020340	5.87443	13.421	|Promoter_5Kb:Solyc02g087620.3
overlap_peak_1092	SL4.0ch02	48070714	48070869	4.28028	8.00216	|Promoter_5Kb:Solyc02g087710.3
overlap_peak_1093	SL4.0ch02	48084879	48085105	6.16189	19.1389	|Promoter_5Kb:Solyc02g087740.3
overlap_peak_1094	SL4.0ch02	48111861	48111981	5.41229	11.2899	|Down_1Kb:Solyc02g087770.3|Promoter_5Kb:Solyc02g087780.3|Promoter_5Kb:Solyc02g087790.2
overlap_peak_1095	SL4.0ch02	48180695	48180819	5.19748	12.1109	|Promoter_5Kb:Solyc02g087870.3
overlap_peak_1096	SL4.0ch02	48185507	48185738	5.12585	14.8924	|Promoter_5Kb:Solyc02g087880.3
overlap_peak_1097	SL4.0ch02	48233106	48233279	4.45033	7.58045
overlap_peak_1098	SL4.0ch02	48233684	48233798	4.68963	10.7739	|Promoter_5Kb:Solyc02g087970.1
overlap_peak_1099	SL4.0ch02	48263093	48263215	5.50321	13.5807	|Promoter_5Kb:Solyc02g088000.3
overlap_peak_1100	SL4.0ch02	48270625	48270934	5.89398	17.5739
overlap_peak_1101	SL4.0ch02	48299473	48299606	8.77869	29.6282	|Promoter_5Kb:Solyc02g088050.1|Promoter_5Kb:Solyc02g088060.3|Promoter_5Kb:Solyc02g088070.3
overlap_peak_1102	SL4.0ch02	48311587	48311849	4.64903	12.1423	|Promoter_5Kb:Solyc02g088090.1
overlap_peak_1103	SL4.0ch02	48324130	48324240	5.11169	9.95418	|Promoter_5Kb:Solyc02g088100.3
overlap_peak_1104	SL4.0ch02	48350411	48350664	6.40794	15.8397	|Promoter_5Kb:Solyc02g088130.1|Promoter_5Kb:Solyc02g088140.3|Promoter_5Kb:Solyc02g088150.1|Promoter_5Kb:Solyc02g088160.4
overlap_peak_1105	SL4.0ch02	48373849	48374103	8.74823	29.0376
overlap_peak_1106	SL4.0ch02	48374324	48374562	6.11468	16.6661
overlap_peak_1107	SL4.0ch02	48383176	48383348	5.17778	18.3916	|Promoter_5Kb:Solyc02g088190.4
overlap_peak_1108	SL4.0ch02	48386006	48386148	5.04461	11.3937	|Promoter_5Kb:Solyc02g088190.4
overlap_peak_1109	SL4.0ch02	48395994	48396172	4.99376	8.42935
overlap_peak_1110	SL4.0ch02	48397976	48398083	5.16195	10.3847
overlap_peak_1111	SL4.0ch02	48504634	48504850	4.59161	14.3335	|Promoter_5Kb:Solyc02g088340.4|Down_1Kb:Solyc02g088350.4
overlap_peak_1112	SL4.0ch02	48610192	48610359	8.41251	23.1934	|Promoter_5Kb:Solyc02g088480.3
overlap_peak_1113	SL4.0ch02	48617597	48617843	6.75437	20.432	|Down_1Kb:Solyc02g088480.3|Promoter_5Kb:Solyc02g088490.3
overlap_peak_1114	SL4.0ch02	48631061	48631331	4.38623	15.2683	|Promoter_5Kb:Solyc02g088510.4|Promoter_5Kb:Solyc02g088520.4
overlap_peak_1115	SL4.0ch02	48659799	48660154	8.91646	29.9934	|Promoter_5Kb:Solyc02g088560.4
overlap_peak_1116	SL4.0ch02	48665694	48665828	5.04461	11.3937
overlap_peak_1117	SL4.0ch02	48688317	48688494	5.01207	11.6391	|Down_1Kb:Solyc02g088590.4|Promoter_5Kb:Solyc02g088600.4
overlap_peak_1118	SL4.0ch02	48702556	48702681	5.19085	11.1086	|Promoter_5Kb:Solyc02g088610.4|Gene:Solyc02g088620.3
overlap_peak_1119	SL4.0ch02	48716274	48716392	4.88469	16.3222
overlap_peak_1120	SL4.0ch02	48730206	48730398	10.3239	36.391	|Promoter_5Kb:Solyc02g088670.1|Promoter_5Kb:Solyc02g088690.4
overlap_peak_1121	SL4.0ch02	48731186	48731396	6.72615	19.9359	|Promoter_5Kb:Solyc02g088690.4
overlap_peak_1122	SL4.0ch02	48737834	48738004	4.17221	9.58177	|Promoter_5Kb:Solyc02g088700.4
overlap_peak_1123	SL4.0ch02	48763592	48763733	5.81657	15.8715	|Promoter_5Kb:Solyc02g088730.2|Gene:Solyc02g088735.1
overlap_peak_1124	SL4.0ch02	48798892	48799103	11.4515	44.6951	|Promoter_5Kb:Solyc02g088780.4
overlap_peak_1125	SL4.0ch02	48818371	48818563	4.68365	8.08468	|Promoter_5Kb:Solyc02g088790.3|Promoter_5Kb:Solyc02g088800.2|Promoter_5Kb:Solyc02g088810.1
overlap_peak_1126	SL4.0ch02	48883518	48884097	7.9033	30.1086	|Promoter_5Kb:Solyc02g088910.3
overlap_peak_1127	SL4.0ch02	48886113	48886414	4.08056	10.0824	|Promoter_5Kb:Solyc02g088910.3
overlap_peak_1128	SL4.0ch02	48889125	48889238	4.28028	8.00216	|Down_1Kb:Solyc02g088920.4
overlap_peak_1129	SL4.0ch02	48974727	48974881	5.88823	14.2023	|Promoter_5Kb:Solyc02g089020.2
overlap_peak_1130	SL4.0ch02	48978110	48978219	4.28653	9.10249
overlap_peak_1131	SL4.0ch02	48982679	48982965	10.1887	34.8987	|Down_1Kb:Solyc02g089030.1|Promoter_5Kb:Solyc02g089040.3
overlap_peak_1132	SL4.0ch02	48988663	48988971	6.89764	19.1092	|Promoter_5Kb:Solyc02g089050.4
overlap_peak_1133	SL4.0ch02	48995463	48995654	5.09026	13.1377
overlap_peak_1134	SL4.0ch02	49007116	49007266	5.15439	16.6507	|Promoter_5Kb:Solyc02g089060.3
overlap_peak_1135	SL4.0ch02	49014602	49014744	4.053	8.96589	|Promoter_5Kb:Solyc02g089065.1
overlap_peak_1136	SL4.0ch02	49014917	49015062	6.11468	16.6661	|Promoter_5Kb:Solyc02g089065.1
overlap_peak_1137	SL4.0ch02	49036289	49036440	5.30967	13.7546	|Promoter_5Kb:Solyc02g089090.3
overlap_peak_1138	SL4.0ch02	49054054	49054203	6.06933	13.496	|Promoter_5Kb:Solyc02g089110.3|Gene:Solyc02g089120.4
overlap_peak_1139	SL4.0ch02	49074929	49075183	5.87395	13.4199
overlap_peak_1140	SL4.0ch02	49075463	49075635	8.82473	24.1047
overlap_peak_1141	SL4.0ch02	49078822	49079132	5.84109	19.2877
overlap_peak_1142	SL4.0ch02	49081058	49081248	11.0359	40.5791
overlap_peak_1143	SL4.0ch02	49083464	49083639	5.76003	16.8074
overlap_peak_1144	SL4.0ch02	49084687	49084788	5.75151	10.9743
overlap_peak_1145	SL4.0ch02	49093305	49093597	4.93962	15.2501	|Down_1Kb:Solyc02g089160.3|Promoter_5Kb:Solyc02g089170.4
overlap_peak_1146	SL4.0ch02	49116503	49116629	7.14391	17.0959	|Promoter_5Kb:Solyc02g089200.4
overlap_peak_1147	SL4.0ch02	49120920	49121047	4.68175	11.6545	|Promoter_5Kb:Solyc02g089200.4
overlap_peak_1148	SL4.0ch02	49132032	49132154	4.28653	9.10249	|Promoter_5Kb:Solyc02g089210.4
overlap_peak_1149	SL4.0ch02	49132276	49132429	4.9563	12.4384	|Promoter_5Kb:Solyc02g089210.4
overlap_peak_1150	SL4.0ch02	49156463	49156595	6.33953	13.6942	|Promoter_5Kb:Solyc02g089240.3
overlap_peak_1151	SL4.0ch02	49163303	49163451	4.5517	10.1063	|Promoter_5Kb:Solyc02g089250.4
overlap_peak_1152	SL4.0ch02	49243274	49243410	4.64903	12.1423	|Promoter_5Kb:Solyc02g089350.3
overlap_peak_1153	SL4.0ch02	49295340	49295484	4.17118	7.22091
overlap_peak_1154	SL4.0ch02	49331789	49331904	4.28028	8.00216	|Promoter_5Kb:Solyc02g089470.1
overlap_peak_1155	SL4.0ch02	49368551	49368792	7.18475	22.4681	|Promoter_5Kb:Solyc02g089540.3
overlap_peak_1156	SL4.0ch02	49370177	49370557	5.72188	18.5325	|Promoter_5Kb:Solyc02g089540.3
overlap_peak_1157	SL4.0ch02	49382391	49382506	7.16927	18.4616	|Promoter_5Kb:Solyc02g089550.3
overlap_peak_1158	SL4.0ch02	49420869	49420997	4.053	8.96589	|Promoter_5Kb:Solyc02g089620.3|Down_1Kb:Solyc02g089630.3
overlap_peak_1159	SL4.0ch02	49424641	49424903	5.89398	17.5739	|Promoter_5Kb:Solyc02g089620.3|Promoter_5Kb:Solyc02g089630.3
overlap_peak_1160	SL4.0ch02	49436642	49436904	6.32347	16.428	|Promoter_5Kb:Solyc02g089640.3
overlap_peak_1161	SL4.0ch02	49456365	49456482	5.69595	12.6396	|Promoter_5Kb:Solyc02g089660.2
overlap_peak_1162	SL4.0ch02	49582651	49582857	7.49048	24.2071
overlap_peak_1163	SL4.0ch02	49659450	49659733	13.5941	56.8953
overlap_peak_1164	SL4.0ch02	49664653	49664810	7.69762	19.67	|Promoter_5Kb:Solyc02g089940.4
overlap_peak_1165	SL4.0ch02	49677481	49677617	4.84189	9.95797
overlap_peak_1166	SL4.0ch02	49699453	49699638	7.33762	23.3349	|Promoter_5Kb:Solyc02g089970.3
overlap_peak_1167	SL4.0ch02	49720294	49720528	4.30347	14.6412	|Promoter_5Kb:Solyc02g089990.1
overlap_peak_1168	SL4.0ch02	49722384	49722705	4.61747	13.2379	|Promoter_5Kb:Solyc02g089990.1
overlap_peak_1169	SL4.0ch02	49742285	49742536	9.33958	34.3314	|Promoter_5Kb:Solyc02g090030.2|Promoter_5Kb:Solyc02g090040.2
overlap_peak_1170	SL4.0ch02	49777841	49777942	5.78701	11.7674	|Promoter_5Kb:Solyc02g090110.3
overlap_peak_1171	SL4.0ch02	49874893	49875044	5.49061	11.1165	|Promoter_5Kb:Solyc02g090200.3|Promoter_5Kb:Solyc02g090210.3
overlap_peak_1172	SL4.0ch02	49884950	49885180	7.29674	17.4379	|Promoter_5Kb:Solyc02g090220.3
overlap_peak_1173	SL4.0ch02	49887046	49887193	5.51327	15.3668	|Gene:Solyc02g090220.3
overlap_peak_1174	SL4.0ch02	49945331	49945480	5.16195	10.3847	|Gene:Solyc02g090340.2
overlap_peak_1175	SL4.0ch02	49950456	49950772	4.10314	11.1898	|Promoter_5Kb:Solyc02g090340.2
overlap_peak_1176	SL4.0ch02	49951329	49951444	7.80476	19.4371	|Promoter_5Kb:Solyc02g090340.2
overlap_peak_1177	SL4.0ch02	49990191	49990292	4.71725	10.2501	|Promoter_5Kb:Solyc02g090390.4|Promoter_5Kb:Solyc02g090393.1
overlap_peak_1178	SL4.0ch02	50014535	50014804	4.6884	11.0726	|Promoter_5Kb:Solyc02g090410.4
overlap_peak_1179	SL4.0ch02	50024494	50024744	5.33995	11.1165	|Gene:Solyc02g090420.2
overlap_peak_1180	SL4.0ch02	50029710	50029847	7.18475	22.4681	|Promoter_5Kb:Solyc02g090430.3
overlap_peak_1181	SL4.0ch02	50052498	50052657	4.72486	13.8946	|Down_1Kb:Solyc02g090470.4|Promoter_5Kb:Solyc02g090480.4
overlap_peak_1182	SL4.0ch02	50062289	50062423	5.96181	15.8797	|Promoter_5Kb:Solyc02g090490.3
overlap_peak_1183	SL4.0ch02	50087064	50087193	5.07398	11.4724
overlap_peak_1184	SL4.0ch02	50111798	50111959	5.04701	15.9381	|Promoter_5Kb:Solyc02g090540.4
overlap_peak_1185	SL4.0ch02	50114138	50114287	5.04461	11.3937	|Promoter_5Kb:Solyc02g090540.4
overlap_peak_1186	SL4.0ch02	50177271	50177469	4.20084	11.8037
overlap_peak_1187	SL4.0ch02	50278238	50278431	4.9084	10.113	|Down_1Kb:Solyc02g090710.3|Gene:Solyc02g090720.3
overlap_peak_1188	SL4.0ch02	50280782	50280949	4.12741	7.36787	|Promoter_5Kb:Solyc02g090720.3
overlap_peak_1189	SL4.0ch02	50320909	50321129	5.60268	17.7826	|Promoter_5Kb:Solyc02g090770.1
overlap_peak_1190	SL4.0ch02	50344995	50345130	6.22994	15.0198	|Promoter_5Kb:Solyc02g090810.4|Promoter_5Kb:Solyc02g090820.3
overlap_peak_1191	SL4.0ch02	50354043	50354194	8.29076	21.929	|Promoter_5Kb:Solyc02g090840.3
overlap_peak_1192	SL4.0ch02	50399111	50399266	5.65608	14.3335	|Down_1Kb:Solyc02g090870.1
overlap_peak_1193	SL4.0ch02	50421747	50421863	6.08379	16.2033	|Promoter_5Kb:Solyc02g090900.3
overlap_peak_1194	SL4.0ch02	50449917	50450240	8.6104	30.7041	|Promoter_5Kb:Solyc02g090940.3|Promoter_5Kb:Solyc02g090950.1
overlap_peak_1195	SL4.0ch02	50452645	50452826	5.86732	13.7737	|Promoter_5Kb:Solyc02g090950.1|Promoter_5Kb:Solyc02g090960.1
overlap_peak_1196	SL4.0ch02	50465500	50465698	5.87215	14.527	|Down_1Kb:Solyc02g090970.1
overlap_peak_1197	SL4.0ch02	50468272	50468398	6.47672	14.7947	|Promoter_5Kb:Solyc02g090980.1
overlap_peak_1198	SL4.0ch02	50482890	50483070	4.41062	10.8432
overlap_peak_1199	SL4.0ch02	50484597	50484742	5.48347	17.0459
overlap_peak_1200	SL4.0ch02	50558287	50558446	5.88823	14.2023	|Gene:Solyc02g091100.3|Down_1Kb:Solyc02g091110.3
overlap_peak_1201	SL4.0ch02	50605312	50605436	4.89174	10.6888	|Promoter_5Kb:Solyc02g091180.1
overlap_peak_1202	SL4.0ch02	50793081	50793364	8.10619	21.9973	|Promoter_5Kb:Solyc02g091460.3
overlap_peak_1203	SL4.0ch02	50818812	50818982	5.00665	14.1937	|Promoter_5Kb:Solyc02g091500.1
overlap_peak_1204	SL4.0ch02	50821552	50821764	5.96181	15.8797	|Down_1Kb:Solyc02g091510.3
overlap_peak_1205	SL4.0ch02	50944615	50944716	4.69739	11.9934	|Promoter_5Kb:Solyc02g091660.3
overlap_peak_1206	SL4.0ch02	50948928	50949055	4.28653	9.10249	|Promoter_5Kb:Solyc02g091660.3|Promoter_5Kb:Solyc02g091665.1|Promoter_5Kb:Solyc02g091670.1
overlap_peak_1207	SL4.0ch02	50991570	50991870	7.34019	21.9919	|Promoter_5Kb:Solyc02g091710.3
overlap_peak_1208	SL4.0ch02	50993707	50993870	7.49647	21.938	|Promoter_5Kb:Solyc02g091710.3
overlap_peak_1209	SL4.0ch02	50994992	50995276	5.08196	11.8182	|Promoter_5Kb:Solyc02g091710.3
overlap_peak_1210	SL4.0ch02	51011088	51011251	4.12741	7.36787	|Promoter_5Kb:Solyc02g091725.1|Promoter_5Kb:Solyc02g091730.3
overlap_peak_1211	SL4.0ch02	51094375	51094476	5.16678	8.45537	|Promoter_5Kb:Solyc02g091830.3
overlap_peak_1212	SL4.0ch02	51103271	51103424	6.57217	16.2237	|Promoter_5Kb:Solyc02g091840.3
overlap_peak_1213	SL4.0ch02	51106666	51106827	6.08766	17.7588	|Gene:Solyc02g091840.3
overlap_peak_1214	SL4.0ch02	51129658	51129891	7.29794	20.0884
overlap_peak_1215	SL4.0ch02	51130615	51130829	9.83874	28.4496
overlap_peak_1216	SL4.0ch02	51172342	51172613	6.26755	17.4727
overlap_peak_1217	SL4.0ch02	51182466	51182583	4.5517	10.1063
overlap_peak_1218	SL4.0ch02	51190453	51190712	8.54392	26.4776	|Promoter_5Kb:Solyc02g091930.3
overlap_peak_1219	SL4.0ch02	51194274	51194530	4.29853	12.4271	|Promoter_5Kb:Solyc02g091950.4
overlap_peak_1220	SL4.0ch02	51231378	51231605	4.07477	13.9414
overlap_peak_1221	SL4.0ch02	51234167	51234461	7.85565	20.492
overlap_peak_1222	SL4.0ch02	51245674	51245834	7.89815	22.9393	|Promoter_5Kb:Solyc02g091985.1|Promoter_5Kb:Solyc02g091990.3
overlap_peak_1223	SL4.0ch02	51252209	51252346	5.49212	15.3076
overlap_peak_1224	SL4.0ch02	51281416	51281575	4.68931	14.9961
overlap_peak_1225	SL4.0ch02	51302016	51302226	7.97088	23.5976	|Promoter_5Kb:Solyc02g092060.1
overlap_peak_1226	SL4.0ch02	51334767	51335041	7.49048	24.2071	|Promoter_5Kb:Solyc02g092090.3
overlap_peak_1227	SL4.0ch02	51338723	51338891	4.00545	10.5974	|Promoter_5Kb:Solyc02g092090.3
overlap_peak_1228	SL4.0ch02	51347719	51347874	4.053	8.96589	|Promoter_5Kb:Solyc02g092100.1
overlap_peak_1229	SL4.0ch02	51368207	51368458	5.96072	20.4476	|Promoter_5Kb:Solyc02g092140.1
overlap_peak_1230	SL4.0ch02	51370789	51371041	10.8536	45.4487	|Promoter_5Kb:Solyc02g092140.1|Promoter_5Kb:Solyc02g092150.3
overlap_peak_1231	SL4.0ch02	51404578	51404679	4.42049	9.74308	|Promoter_5Kb:Solyc02g092220.1
overlap_peak_1232	SL4.0ch02	51408108	51408410	5.87395	13.4199	|Promoter_5Kb:Solyc02g092225.1
overlap_peak_1233	SL4.0ch02	51412207	51412327	6.60358	14.2566	|Promoter_5Kb:Solyc02g092225.1|Down_1Kb:Solyc02g092230.3
overlap_peak_1234	SL4.0ch02	51464566	51464921	6.69771	22.3759	|Promoter_5Kb:Solyc02g092320.2|Promoter_5Kb:Solyc02g092330.3
overlap_peak_1235	SL4.0ch02	51489805	51490119	5.09026	13.1377
overlap_peak_1236	SL4.0ch02	51543003	51543252	5.65608	14.3335	|Promoter_5Kb:Solyc02g092460.3
overlap_peak_1237	SL4.0ch02	51562979	51563080	5.9941	11.0899	|Promoter_5Kb:Solyc02g092475.1|Promoter_5Kb:Solyc02g092480.4
overlap_peak_1238	SL4.0ch02	51563772	51564025	4.82235	11.7513	|Promoter_5Kb:Solyc02g092475.1|Promoter_5Kb:Solyc02g092480.4
overlap_peak_1239	SL4.0ch02	51564512	51564669	5.80895	15.103	|Promoter_5Kb:Solyc02g092475.1|Promoter_5Kb:Solyc02g092480.4
overlap_peak_1240	SL4.0ch02	51575461	51575660	6.42041	18.2835
overlap_peak_1241	SL4.0ch02	51628790	51628943	7.44441	19.104	|Promoter_5Kb:Solyc02g092510.3
overlap_peak_1242	SL4.0ch02	51654193	51654349	7.33174	22.8731	|Promoter_5Kb:Solyc02g092530.4|Promoter_5Kb:Solyc02g092550.3
overlap_peak_1243	SL4.0ch02	51656733	51656949	4.18794	10.6888	|Down_1Kb:Solyc02g092550.3
overlap_peak_1244	SL4.0ch02	51658285	51658412	7.2201	18.5799
overlap_peak_1245	SL4.0ch02	51660798	51660902	5.50321	13.5807
overlap_peak_1246	SL4.0ch02	51667126	51667458	6.69771	22.3759	|Promoter_5Kb:Solyc02g092560.3
overlap_peak_1247	SL4.0ch02	51671178	51671570	5.15439	16.6507	|Promoter_5Kb:Solyc02g092560.3|Promoter_5Kb:Solyc02g092570.1
overlap_peak_1248	SL4.0ch02	51682155	51682325	5.9941	11.0899	|Promoter_5Kb:Solyc02g092580.3
overlap_peak_1249	SL4.0ch02	51684238	51684408	7.60789	17.1846	|Promoter_5Kb:Solyc02g092580.3
overlap_peak_1250	SL4.0ch02	51687719	51687820	4.44996	7.57965
overlap_peak_1251	SL4.0ch02	51687882	51687983	5.53301	9.48529
overlap_peak_1252	SL4.0ch02	51692149	51692310	6.55633	24.0113	|Promoter_5Kb:Solyc02g092590.3
overlap_peak_1253	SL4.0ch02	51767223	51767340	4.14636	7.1733	|Promoter_5Kb:Solyc02g092730.4|Promoter_5Kb:Solyc02g092740.1|Promoter_5Kb:Solyc02g092750.3|Promoter_5Kb:Solyc02g092760.3
overlap_peak_1254	SL4.0ch02	51784435	51784582	7.03188	21.6116	|Promoter_5Kb:Solyc02g092780.3
overlap_peak_1255	SL4.0ch02	51814513	51814753	4.82235	11.7513	|Gene:Solyc02g092790.3|Down_1Kb:Solyc02g092800.3
overlap_peak_1256	SL4.0ch02	51819543	51819644	5.24824	11.2431	|Gene:Solyc02g092800.3
overlap_peak_1257	SL4.0ch02	51820721	51820871	4.9563	12.4384	|Promoter_5Kb:Solyc02g092800.3
overlap_peak_1258	SL4.0ch02	51844928	51845111	6.79474	25.6368	|Promoter_5Kb:Solyc02g092820.4
overlap_peak_1259	SL4.0ch02	51847045	51847202	5.59567	12.7609	|Promoter_5Kb:Solyc02g092820.4
overlap_peak_1260	SL4.0ch02	51935532	51935845	6.26755	17.4727	|Promoter_5Kb:Solyc02g092930.1
overlap_peak_1261	SL4.0ch02	51943093	51943226	5.50321	13.5807
overlap_peak_1262	SL4.0ch02	51948264	51948465	5.96181	15.8797
overlap_peak_1263	SL4.0ch02	51959522	51959667	4.64903	12.1423
overlap_peak_1264	SL4.0ch02	51969065	51969239	5.02139	11.9759	|Gene:Solyc02g092940.3|Promoter_5Kb:Solyc02g092950.3
overlap_peak_1265	SL4.0ch02	51990997	51991143	4.64903	12.1423	|Promoter_5Kb:Solyc02g092980.3
overlap_peak_1266	SL4.0ch02	52008682	52008861	7.46011	16.8779	|Promoter_5Kb:Solyc02g092990.1
overlap_peak_1267	SL4.0ch02	52010969	52011132	7.48545	19.1893	|Promoter_5Kb:Solyc02g092990.1
overlap_peak_1268	SL4.0ch02	52056514	52056656	4.55444	10.3969	|Down_1Kb:Solyc02g093050.3|Promoter_5Kb:Solyc02g093060.3
overlap_peak_1269	SL4.0ch02	52057222	52057507	5.12585	14.8924	|Promoter_5Kb:Solyc02g093060.3
overlap_peak_1270	SL4.0ch02	52087004	52087435	11.2139	41.6458	|Promoter_5Kb:Solyc02g093110.3
overlap_peak_1271	SL4.0ch02	52107945	52108205	5.36427	16.315	|Promoter_5Kb:Solyc02g093130.3
overlap_peak_1272	SL4.0ch02	52131732	52132013	5.9603	20.057	|Promoter_5Kb:Solyc02g093150.3
overlap_peak_1273	SL4.0ch02	52153637	52153740	7.18857	15.8844	|Promoter_5Kb:Solyc02g093160.3
overlap_peak_1274	SL4.0ch02	52156614	52156805	5.62608	16.0505	|Gene:Solyc02g093160.3
overlap_peak_1275	SL4.0ch02	52207577	52207811	6.63872	18.866	|Promoter_5Kb:Solyc02g093210.3
overlap_peak_1276	SL4.0ch02	52215979	52216115	5.90054	12.7451	|Promoter_5Kb:Solyc02g093220.3
overlap_peak_1277	SL4.0ch02	52240077	52240262	6.26755	17.4727	|Promoter_5Kb:Solyc02g093270.4|Promoter_5Kb:Solyc02g093280.2
overlap_peak_1278	SL4.0ch02	52242322	52242755	17.7998	85.7301	|Promoter_5Kb:Solyc02g093280.2
overlap_peak_1279	SL4.0ch02	52243913	52244130	8.10619	21.9973	|Promoter_5Kb:Solyc02g093280.2|Promoter_5Kb:Solyc02g093285.1|Promoter_5Kb:Solyc02g093290.3
overlap_peak_1280	SL4.0ch02	52244621	52244863	6.29585	19.9359	|Promoter_5Kb:Solyc02g093280.2|Promoter_5Kb:Solyc02g093285.1|Promoter_5Kb:Solyc02g093290.3
overlap_peak_1281	SL4.0ch02	52244948	52245255	4.9848	12.8353	|Promoter_5Kb:Solyc02g093280.2|Promoter_5Kb:Solyc02g093285.1|Promoter_5Kb:Solyc02g093290.3
overlap_peak_1282	SL4.0ch02	52248890	52249007	5.53525	13.6639	|Gene:Solyc02g093290.3
overlap_peak_1283	SL4.0ch02	52306677	52306811	7.42565	21.765	|Down_1Kb:Solyc02g093350.3|Promoter_5Kb:Solyc02g093360.3
overlap_peak_1284	SL4.0ch02	52307630	52307739	5.08697	10.537	|Promoter_5Kb:Solyc02g093360.3
overlap_peak_1285	SL4.0ch02	52340463	52340567	6.70857	17.785	|Gene:Solyc02g093400.3|Promoter_5Kb:Solyc02g093410.4
overlap_peak_1286	SL4.0ch02	52350771	52350979	5.89398	17.5739	|Promoter_5Kb:Solyc02g093420.4
overlap_peak_1287	SL4.0ch02	52361719	52361870	8.35538	22.0714	|Promoter_5Kb:Solyc02g093430.3
overlap_peak_1288	SL4.0ch02	52364082	52364243	8.59889	22.1049
overlap_peak_1289	SL4.0ch02	52417475	52417603	4.79854	9.84759	|Promoter_5Kb:Solyc02g093520.3
overlap_peak_1290	SL4.0ch02	52453587	52453750	4.28653	9.10249	|Promoter_5Kb:Solyc02g093580.4|Promoter_5Kb:Solyc02g093590.3|Promoter_5Kb:Solyc02g093600.3
overlap_peak_1291	SL4.0ch02	52460307	52460520	7.65393	21.8718
overlap_peak_1292	SL4.0ch02	52573187	52573352	8.36592	25.5415	|Promoter_5Kb:Solyc02g093750.3
overlap_peak_1293	SL4.0ch02	52634746	52635007	5.80895	15.103	|Down_1Kb:Solyc02g093830.4|Promoter_5Kb:Solyc02g093840.3
overlap_peak_1294	SL4.0ch02	52651682	52651824	5.35035	12.8353	|Promoter_5Kb:Solyc02g093860.3
overlap_peak_1295	SL4.0ch02	52689734	52689849	5.46396	11.7543	|Promoter_5Kb:Solyc02g093890.1
overlap_peak_1296	SL4.0ch02	52719934	52720137	7.41398	21.7346	|Promoter_5Kb:Solyc02g093940.3
overlap_peak_1297	SL4.0ch02	52738591	52738739	4.64903	12.1423	|Promoter_5Kb:Solyc02g093960.3|Promoter_5Kb:Solyc02g093970.4
overlap_peak_1298	SL4.0ch02	52748325	52748511	7.11215	20.9613	|Promoter_5Kb:Solyc02g093980.3
overlap_peak_1299	SL4.0ch02	52756841	52757215	5.72	13.4199	|Promoter_5Kb:Solyc02g093990.4|Promoter_5Kb:Solyc02g094000.1
overlap_peak_1300	SL4.0ch02	52789348	52789533	8.4409	25.2327
overlap_peak_1301	SL4.0ch02	52827968	52828083	5.64028	12.8594	|Promoter_5Kb:Solyc02g094090.4|Promoter_5Kb:Solyc02g094100.4
overlap_peak_1302	SL4.0ch02	52858024	52858215	7.76934	29.2157	|Promoter_5Kb:Solyc02g094130.3|Promoter_5Kb:Solyc02g094140.4
overlap_peak_1303	SL4.0ch02	52933478	52933602	4.65151	8.31384	|Promoter_5Kb:Solyc02g094240.1|Promoter_5Kb:Solyc02g094250.4|Promoter_5Kb:Solyc02g094260.1|Promoter_5Kb:Solyc02g150150.1
overlap_peak_1304	SL4.0ch02	53018145	53018511	5.89656	16.078	|Promoter_5Kb:Solyc02g094370.1|Promoter_5Kb:Solyc02g094390.3
overlap_peak_1305	SL4.0ch02	53024252	53024386	6.03413	12.2869	|Promoter_5Kb:Solyc02g094400.4
overlap_peak_1306	SL4.0ch02	53027951	53028052	5.75151	10.9743
overlap_peak_1307	SL4.0ch03	51206	51307	5.11169	9.95418	|Gene:Solyc03g005030.3
overlap_peak_1308	SL4.0ch03	56714	56912	5.59526	14.8991	|Promoter_5Kb:Solyc03g005040.1|Promoter_5Kb:Solyc03g005050.3
overlap_peak_1309	SL4.0ch03	227698	227843	6.53428	15.7353	|Gene:Solyc03g005380.3
overlap_peak_1310	SL4.0ch03	631590	631787	6.76394	17.5032	|Promoter_5Kb:Solyc03g005920.4
overlap_peak_1311	SL4.0ch03	677243	677361	5.63162	13.2054	|Promoter_5Kb:Solyc03g005990.3|Promoter_5Kb:Solyc03g006000.3
overlap_peak_1312	SL4.0ch03	833272	833436	4.89943	7.93244	|Promoter_5Kb:Solyc03g006160.1
overlap_peak_1313	SL4.0ch03	968803	968952	10.3435	31.833	|Down_1Kb:Solyc03g006350.3|Promoter_5Kb:Solyc03g006360.3
overlap_peak_1314	SL4.0ch03	1114793	1114910	5.51795	11.8735	|Promoter_5Kb:Solyc03g006480.3|Gene:Solyc03g006490.3|Promoter_5Kb:Solyc03g006500.3
overlap_peak_1315	SL4.0ch03	1117897	1118009	5.89401	13.4691	|Gene:Solyc03g006500.3
overlap_peak_1316	SL4.0ch03	1205027	1205135	4.79044	8.92011
overlap_peak_1317	SL4.0ch03	1209861	1210082	4.82235	11.7513	|Promoter_5Kb:Solyc03g006590.3
overlap_peak_1318	SL4.0ch03	1225247	1225360	6.95842	16.683	|Promoter_5Kb:Solyc03g006610.3
overlap_peak_1319	SL4.0ch03	1234250	1234353	4.053	8.96589	|Promoter_5Kb:Solyc03g006620.3
overlap_peak_1320	SL4.0ch03	1252615	1252886	6.02794	18.3521	|Promoter_5Kb:Solyc03g006640.3
overlap_peak_1321	SL4.0ch03	1354248	1354398	5.35035	12.8353	|Gene:Solyc03g006800.1|Promoter_5Kb:Solyc03g006810.3
overlap_peak_1322	SL4.0ch03	1355107	1355260	8.91348	25.8429	|Down_1Kb:Solyc03g006800.1|Promoter_5Kb:Solyc03g006810.3
overlap_peak_1323	SL4.0ch03	1355548	1355763	9.96791	34.3344	|Down_1Kb:Solyc03g006805.1|Promoter_5Kb:Solyc03g006810.3
overlap_peak_1324	SL4.0ch03	1366814	1366932	6.76394	17.5032	|Promoter_5Kb:Solyc03g006820.3|Promoter_5Kb:Solyc03g006830.3
overlap_peak_1325	SL4.0ch03	1387116	1387315	5.23492	12.8704	|Promoter_5Kb:Solyc03g006840.4
overlap_peak_1326	SL4.0ch03	1393675	1393792	4.93962	15.2501	|Gene:Solyc03g006840.4
overlap_peak_1327	SL4.0ch03	1514294	1514407	5.65608	14.3335	|Promoter_5Kb:Solyc03g006910.3
overlap_peak_1328	SL4.0ch03	1567649	1567818	7.47593	20.975	|Promoter_5Kb:Solyc03g006970.1
overlap_peak_1329	SL4.0ch03	1568664	1568791	4.52983	11.4875	|Promoter_5Kb:Solyc03g006970.1
overlap_peak_1330	SL4.0ch03	1570649	1570764	5.80895	15.103	|Promoter_5Kb:Solyc03g006980.4
overlap_peak_1331	SL4.0ch03	1643579	1643830	8.378	23.601	|Promoter_5Kb:Solyc03g007050.3
overlap_peak_1332	SL4.0ch03	1662985	1663185	6.15471	25.7928	|Promoter_5Kb:Solyc03g007060.3|Promoter_5Kb:Solyc03g007070.3
overlap_peak_1333	SL4.0ch03	1814963	1815064	4.69907	9.90598	|Down_1Kb:Solyc03g007210.3|Promoter_5Kb:Solyc03g007220.3
overlap_peak_1334	SL4.0ch03	1823216	1823451	6.02794	18.3521	|Promoter_5Kb:Solyc03g007230.4
overlap_peak_1335	SL4.0ch03	1823883	1824066	6.26897	13.9355	|Promoter_5Kb:Solyc03g007230.4
overlap_peak_1336	SL4.0ch03	1840543	1840706	5.94481	15.0897
overlap_peak_1337	SL4.0ch03	1850397	1850557	9.20641	29.1507	|Promoter_5Kb:Solyc03g007260.3
overlap_peak_1338	SL4.0ch03	1859930	1860187	10.9423	40.951	|Promoter_5Kb:Solyc03g007270.3
overlap_peak_1339	SL4.0ch03	1902091	1902232	8.40857	23.6742	|Promoter_5Kb:Solyc03g007310.3
overlap_peak_1340	SL4.0ch03	1904024	1904157	5.29642	11.0298	|Promoter_5Kb:Solyc03g007310.3
overlap_peak_1341	SL4.0ch03	1949862	1950153	5.64951	12.5382	|Promoter_5Kb:Solyc03g007370.3
overlap_peak_1342	SL4.0ch03	2014642	2014834	6.24424	13.496	|Promoter_5Kb:Solyc03g007440.4
overlap_peak_1343	SL4.0ch03	2023948	2024197	6.91394	26.473
overlap_peak_1344	SL4.0ch03	2045141	2045432	5.00665	14.1937	|Promoter_5Kb:Solyc03g007460.3
overlap_peak_1345	SL4.0ch03	2060531	2060776	6.96562	24.0327
overlap_peak_1346	SL4.0ch03	2096449	2096580	6.7204	16.9848	|Promoter_5Kb:Solyc03g007490.3
overlap_peak_1347	SL4.0ch03	2112276	2112559	4.9563	12.4384	|Promoter_5Kb:Solyc03g007500.4|Gene:Solyc03g007510.4
overlap_peak_1348	SL4.0ch03	2124501	2124710	11.7479	44.8566	|Promoter_5Kb:Solyc03g007520.3
overlap_peak_1349	SL4.0ch03	2127840	2128015	7.45566	17.7687	|Promoter_5Kb:Solyc03g007520.3
overlap_peak_1350	SL4.0ch03	2143977	2144168	8.63976	28.7471	|Promoter_5Kb:Solyc03g007540.3|Gene:Solyc03g007550.4
overlap_peak_1351	SL4.0ch03	2240260	2240377	5.62174	12.4701
overlap_peak_1352	SL4.0ch03	2297475	2297685	6.02794	18.3521	|Promoter_5Kb:Solyc03g007740.3
overlap_peak_1353	SL4.0ch03	2397303	2397531	4.61747	13.2379	|Gene:Solyc03g007810.3
overlap_peak_1354	SL4.0ch03	2427273	2427433	5.22421	13.8503	|Promoter_5Kb:Solyc03g007870.3
overlap_peak_1355	SL4.0ch03	2503054	2503235	5.76003	16.8074
overlap_peak_1356	SL4.0ch03	2581588	2581729	5.24506	15.599	|Promoter_5Kb:Solyc03g025150.4
overlap_peak_1357	SL4.0ch03	2587247	2587462	9.61191	32.3144
overlap_peak_1358	SL4.0ch03	2603140	2603327	5.35817	14.5694	|Gene:Solyc03g025170.1|Promoter_5Kb:Solyc03g025180.2
overlap_peak_1359	SL4.0ch03	2608665	2608877	7.63539	28.335	|Promoter_5Kb:Solyc03g025170.1
overlap_peak_1360	SL4.0ch03	2609965	2610070	4.80596	8.95025	|Promoter_5Kb:Solyc03g025170.1
overlap_peak_1361	SL4.0ch03	2616317	2616446	4.58601	9.32473
overlap_peak_1362	SL4.0ch03	2630153	2630292	4.053	8.96589
overlap_peak_1363	SL4.0ch03	2643861	2643982	6.85557	17.7258	|Down_1Kb:Solyc03g025190.4|Promoter_5Kb:Solyc03g025200.3
overlap_peak_1364	SL4.0ch03	2717038	2717186	8.7139	26.4011	|Promoter_5Kb:Solyc03g025290.3
overlap_peak_1365	SL4.0ch03	2746201	2746325	4.78095	11.6364	|Gene:Solyc03g025330.4
overlap_peak_1366	SL4.0ch03	2750477	2750753	6.32395	16.0291	|Promoter_5Kb:Solyc03g025330.4|Promoter_5Kb:Solyc03g025340.1
overlap_peak_1367	SL4.0ch03	2762049	2762171	6.19033	12.6137
overlap_peak_1368	SL4.0ch03	3040008	3040170	8.26023	19.9359
overlap_peak_1369	SL4.0ch03	3105787	3105951	6.85988	17.3198	|Promoter_5Kb:Solyc03g025710.3
overlap_peak_1370	SL4.0ch03	3222245	3222485	5.53849	10.1895	|Promoter_5Kb:Solyc03g025840.3
overlap_peak_1371	SL4.0ch03	3223420	3223534	6.98433	16.7431	|Promoter_5Kb:Solyc03g025840.3
overlap_peak_1372	SL4.0ch03	3239365	3239476	6.26755	17.4727	|Promoter_5Kb:Solyc03g025860.3
overlap_peak_1373	SL4.0ch03	3413628	3413800	6.96834	17.565	|Promoter_5Kb:Solyc03g026020.3
overlap_peak_1374	SL4.0ch03	3430197	3430315	4.44385	7.8518	|Promoter_5Kb:Solyc03g026040.4
overlap_peak_1375	SL4.0ch03	3467593	3467764	5.9941	11.0899	|Promoter_5Kb:Solyc03g026070.4
overlap_peak_1376	SL4.0ch03	3586733	3587036	4.01863	7.86122	|Promoter_5Kb:Solyc03g026200.4
overlap_peak_1377	SL4.0ch03	3612794	3612988	5.44555	10.6846	|Promoter_5Kb:Solyc03g026220.3
overlap_peak_1378	SL4.0ch03	3613839	3613955	6.73363	16.182	|Promoter_5Kb:Solyc03g026220.3
overlap_peak_1379	SL4.0ch03	3620322	3620451	4.55444	10.3969
overlap_peak_1380	SL4.0ch03	3621972	3622156	5.86018	11.5552
overlap_peak_1381	SL4.0ch03	3656618	3656733	4.17221	9.58177	|Promoter_5Kb:Solyc03g026230.1
overlap_peak_1382	SL4.0ch03	3694430	3694600	4.73888	10.0023	|Promoter_5Kb:Solyc03g026260.3|Promoter_5Kb:Solyc03g026270.3
overlap_peak_1383	SL4.0ch03	3702159	3702260	4.58601	9.32473	|Promoter_5Kb:Solyc03g026280.3|Promoter_5Kb:Solyc03g124110.2
overlap_peak_1384	SL4.0ch03	3759339	3759442	5.08196	11.8182	|Promoter_5Kb:Solyc03g026330.4|Down_1Kb:Solyc03g026340.4
overlap_peak_1385	SL4.0ch03	3764828	3764932	4.89174	10.6888	|Promoter_5Kb:Solyc03g026340.4
overlap_peak_1386	SL4.0ch03	3780419	3780544	5.47129	11.0816	|Promoter_5Kb:Solyc03g026360.1
overlap_peak_1387	SL4.0ch03	3790903	3791062	5.96181	15.8797	|Promoter_5Kb:Solyc03g026370.1
overlap_peak_1388	SL4.0ch03	3903384	3903629	9.22169	23.9252
overlap_peak_1389	SL4.0ch03	4011302	4011448	6.56496	14.1875	|Promoter_5Kb:Solyc03g031610.1|Promoter_5Kb:Solyc03g031620.3|Promoter_5Kb:Solyc03g031630.3
overlap_peak_1390	SL4.0ch03	4138683	4138793	5.55934	11.2717	|Down_1Kb:Solyc03g031760.4
overlap_peak_1391	SL4.0ch03	4170881	4171185	7.02962	15.9842
overlap_peak_1392	SL4.0ch03	4190174	4190338	4.62796	8.25942	|Promoter_5Kb:Solyc03g031790.1|Promoter_5Kb:Solyc03g031800.3
overlap_peak_1393	SL4.0ch03	4239490	4239615	6.64163	16.7978	|Down_1Kb:Solyc03g031860.3|Promoter_5Kb:Solyc03g031870.3
overlap_peak_1394	SL4.0ch03	4260510	4260649	4.82235	11.7513	|Promoter_5Kb:Solyc03g031890.3
overlap_peak_1395	SL4.0ch03	4261308	4261450	4.29532	11.3127	|Promoter_5Kb:Solyc03g031890.3
overlap_peak_1396	SL4.0ch03	4262978	4263092	6.54124	15.3348	|Promoter_5Kb:Solyc03g031890.3
overlap_peak_1397	SL4.0ch03	4266995	4267114	5.11245	8.66376	|Promoter_5Kb:Solyc03g031895.1
overlap_peak_1398	SL4.0ch03	4271786	4271911	6.68573	13.6045	|Down_1Kb:Solyc03g031900.2
overlap_peak_1399	SL4.0ch03	4311705	4312045	7.36748	26.5802	|Gene:Solyc03g031940.4
overlap_peak_1400	SL4.0ch03	4337844	4338086	9.45223	24.9253	|Promoter_5Kb:Solyc03g031955.1
overlap_peak_1401	SL4.0ch03	4362126	4362399	6.67553	24.8238	|Promoter_5Kb:Solyc03g031960.2|Promoter_5Kb:Solyc03g031970.4
overlap_peak_1402	SL4.0ch03	4406597	4406734	6.12363	14.3764	|Down_1Kb:Solyc03g032000.4
overlap_peak_1403	SL4.0ch03	4414859	4415076	4.88744	13.496
overlap_peak_1404	SL4.0ch03	4533864	4534015	5.35035	12.8353	|Promoter_5Kb:Solyc03g032120.3|Down_1Kb:Solyc03g032130.4
overlap_peak_1405	SL4.0ch03	4534196	4534346	5.62608	16.0505	|Promoter_5Kb:Solyc03g032120.3|Down_1Kb:Solyc03g032130.4
overlap_peak_1406	SL4.0ch03	4536968	4537299	4.39622	13.0485	|Promoter_5Kb:Solyc03g032130.4
overlap_peak_1407	SL4.0ch03	4542159	4542377	6.35713	15.3124	|Promoter_5Kb:Solyc03g032140.4
overlap_peak_1408	SL4.0ch03	4652990	4653123	6.17754	12.5863
overlap_peak_1409	SL4.0ch03	4827131	4827273	8.748	26.9852	|Promoter_5Kb:Solyc03g033390.3
overlap_peak_1410	SL4.0ch03	4885090	4885400	6.29585	19.9359	|Gene:Solyc03g033460.3
overlap_peak_1411	SL4.0ch03	4917150	4917317	9.59	27.9068	|Promoter_5Kb:Solyc03g033510.3
overlap_peak_1412	SL4.0ch03	4927389	4927490	5.37934	9.52609	|Down_1Kb:Solyc03g033515.1|Promoter_5Kb:Solyc03g033520.2
overlap_peak_1413	SL4.0ch03	4963854	4963987	5.49212	15.3076
overlap_peak_1414	SL4.0ch03	5386241	5386461	6.68573	13.6045
overlap_peak_1415	SL4.0ch03	5399253	5399459	7.37735	16.2701	|Promoter_5Kb:Solyc03g033900.1|Promoter_5Kb:Solyc03g033910.1|Promoter_5Kb:Solyc03g033920.1
overlap_peak_1416	SL4.0ch03	5533173	5533281	4.09396	6.27307
overlap_peak_1417	SL4.0ch03	5578063	5578181	4.89943	7.93244
overlap_peak_1418	SL4.0ch03	5609797	5609985	6.58594	16.6661	|Promoter_5Kb:Solyc03g034030.3|Promoter_5Kb:Solyc03g034050.3
overlap_peak_1419	SL4.0ch03	5640471	5640710	7.31688	24.6285	|Promoter_5Kb:Solyc03g034070.1|Promoter_5Kb:Solyc03g034080.4
overlap_peak_1420	SL4.0ch03	5707329	5707455	6.58594	16.6661	|Promoter_5Kb:Solyc03g034150.2
overlap_peak_1421	SL4.0ch03	5783384	5783517	6.26755	17.4727
overlap_peak_1422	SL4.0ch03	6443882	6444125	5.3054	12.7304	|Down_1Kb:Solyc03g043660.3
overlap_peak_1423	SL4.0ch03	6558546	6558666	4.73888	10.0023
overlap_peak_1424	SL4.0ch03	6858835	6858970	8.53006	20.9683
overlap_peak_1425	SL4.0ch03	6863055	6863212	6.57328	19.104	|Promoter_5Kb:Solyc03g043890.3
overlap_peak_1426	SL4.0ch03	7387354	7387568	7.54622	17.9666	|Gene:Solyc03g044100.4
overlap_peak_1427	SL4.0ch03	7484684	7484819	4.43314	8.65998	|Gene:Solyc03g044140.3
overlap_peak_1428	SL4.0ch03	7514062	7514169	6.22464	11.9112
overlap_peak_1429	SL4.0ch03	7572775	7572920	5.9941	11.0899	|Promoter_5Kb:Solyc03g044160.3
overlap_peak_1430	SL4.0ch03	7583672	7583782	8.29952	20.0016
overlap_peak_1431	SL4.0ch03	8677419	8677570	5.53301	9.48529
overlap_peak_1432	SL4.0ch03	8684784	8684905	5.9941	11.0899
overlap_peak_1433	SL4.0ch03	9459700	9459862	5.69595	12.6396
overlap_peak_1434	SL4.0ch03	9590042	9590208	6.26755	17.4727	|Promoter_5Kb:Solyc03g044660.3
overlap_peak_1435	SL4.0ch03	9734653	9734830	11.5271	34.4393	|Promoter_5Kb:Solyc03g044740.4
overlap_peak_1436	SL4.0ch03	9845131	9845232	4.73888	10.0023	|Promoter_5Kb:Solyc03g044810.2
overlap_peak_1437	SL4.0ch03	10061636	10061769	9.91058	29.7208	|Promoter_5Kb:Solyc03g044890.1|Promoter_5Kb:Solyc03g044900.3
overlap_peak_1438	SL4.0ch03	10688917	10689052	6.58183	17.478	|Promoter_5Kb:Solyc03g045050.4
overlap_peak_1439	SL4.0ch03	10920455	10920609	4.6884	11.0726	|Gene:Solyc03g045150.1
overlap_peak_1440	SL4.0ch03	12760705	12760889	5.76356	10.2804
overlap_peak_1441	SL4.0ch03	15061465	15061641	7.32109	22.8431	|Down_1Kb:Solyc03g071560.4|Gene:Solyc03g071570.3
overlap_peak_1442	SL4.0ch03	18424741	18425140	7.83844	18.1168
overlap_peak_1443	SL4.0ch03	18427031	18427437	8.53006	20.9683
overlap_peak_1444	SL4.0ch03	18446858	18447103	5.30247	8.70789
overlap_peak_1445	SL4.0ch03	18841356	18841458	4.80596	8.95025	|Promoter_5Kb:Solyc03g053085.1
overlap_peak_1446	SL4.0ch03	26079910	26080136	5.09026	13.1377	|Promoter_5Kb:Solyc03g059490.1
overlap_peak_1447	SL4.0ch03	28264297	28264465	5.65514	15.7902
overlap_peak_1448	SL4.0ch03	31212900	31213018	4.73888	10.0023	|Gene:Solyc03g063600.4
overlap_peak_1449	SL4.0ch03	31218521	31218727	5.22421	13.8503
overlap_peak_1450	SL4.0ch03	31609738	31610026	6.22464	11.9112
overlap_peak_1451	SL4.0ch03	39797818	39797931	5.69595	12.6396	|Promoter_5Kb:Solyc03g013440.4
overlap_peak_1452	SL4.0ch03	41113619	41113921	4.15258	8.47514	|Promoter_5Kb:Solyc03g013320.1|Promoter_5Kb:Solyc03g013335.1
overlap_peak_1453	SL4.0ch03	41116419	41116559	5.53849	10.1895	|Down_1Kb:Solyc03g013320.1
overlap_peak_1454	SL4.0ch03	45369999	45370181	5.09026	13.1377	|Gene:Solyc03g078400.3
overlap_peak_1455	SL4.0ch03	45550559	45550731	8.3159	23.9494
overlap_peak_1456	SL4.0ch03	45767815	45767934	4.9124	9.19129	|Promoter_5Kb:Solyc03g078610.3|Down_1Kb:Solyc03g078620.1|Promoter_5Kb:Solyc03g078623.1
overlap_peak_1457	SL4.0ch03	45792712	45792829	5.30213	12.045	|Promoter_5Kb:Solyc03g078640.1
overlap_peak_1458	SL4.0ch03	46201326	46201533	9.04861	29.288	|Promoter_5Kb:Solyc03g079850.4
overlap_peak_1459	SL4.0ch03	46454356	46454457	4.55444	10.3969	|Promoter_5Kb:Solyc03g080020.4
overlap_peak_1460	SL4.0ch03	46486906	46487128	6.56376	21.5546	|Down_1Kb:Solyc03g080060.1
overlap_peak_1461	SL4.0ch03	46538940	46539214	5.62608	16.0505	|Promoter_5Kb:Solyc03g080090.4
overlap_peak_1462	SL4.0ch03	46555184	46555311	5.12585	14.8924	|Promoter_5Kb:Solyc03g080110.3
overlap_peak_1463	SL4.0ch03	46572134	46572236	5.35035	12.8353	|Promoter_5Kb:Solyc03g080113.1|Promoter_5Kb:Solyc03g080130.1
overlap_peak_1464	SL4.0ch03	46626950	46627051	5.54043	13.3364	|Gene:Solyc03g080190.3
overlap_peak_1465	SL4.0ch03	46641692	46641806	5.80895	15.103
overlap_peak_1466	SL4.0ch03	46703686	46703852	7.88169	19.6048	|Down_1Kb:Solyc03g081240.3
overlap_peak_1467	SL4.0ch03	46709431	46709758	6.70879	17.3808	|Promoter_5Kb:Solyc03g081240.3
overlap_peak_1468	SL4.0ch03	46927816	46927957	5.16195	10.3847	|Promoter_5Kb:Solyc03g082430.1
overlap_peak_1469	SL4.0ch03	46933094	46933197	7.02962	15.9842	|Promoter_5Kb:Solyc03g082435.1
overlap_peak_1470	SL4.0ch03	46970803	46970965	8.54392	26.4776	|Promoter_5Kb:Solyc03g082480.4
overlap_peak_1471	SL4.0ch03	47023646	47023811	6.53225	16.5434
overlap_peak_1472	SL4.0ch03	47029411	47029550	6.43358	14.2985	|Promoter_5Kb:Solyc03g082520.1
overlap_peak_1473	SL4.0ch03	47128237	47128392	6.68573	13.6045	|Promoter_5Kb:Solyc03g082650.1
overlap_peak_1474	SL4.0ch03	47179863	47179982	4.82235	11.7513	|Promoter_5Kb:Solyc03g082690.3
overlap_peak_1475	SL4.0ch03	47196970	47197091	4.73888	10.0023	|Promoter_5Kb:Solyc03g082710.4|Promoter_5Kb:Solyc03g082720.3
overlap_peak_1476	SL4.0ch03	47202129	47202271	4.88744	13.496	|Promoter_5Kb:Solyc03g082730.1|Promoter_5Kb:Solyc03g082740.3
overlap_peak_1477	SL4.0ch03	47231423	47231679	9.15981	25.36	|Promoter_5Kb:Solyc03g082800.2|Gene:Solyc03g082805.1
overlap_peak_1478	SL4.0ch03	47241010	47241222	7.83844	18.1168	|Gene:Solyc03g082805.1
overlap_peak_1479	SL4.0ch03	47327890	47328006	5.38213	12.5863
overlap_peak_1480	SL4.0ch03	47330470	47330579	6.05195	14.2127
overlap_peak_1481	SL4.0ch03	47332086	47332253	4.86065	7.55731
overlap_peak_1482	SL4.0ch03	47375440	47375750	6.26615	16.6715	|Promoter_5Kb:Solyc03g082920.4
overlap_peak_1483	SL4.0ch03	47409166	47409300	5.03859	12.6685	|Promoter_5Kb:Solyc03g082970.4|Promoter_5Kb:Solyc03g082980.3
overlap_peak_1484	SL4.0ch03	47513764	47513909	9.15981	25.36	|Promoter_5Kb:Solyc03g083120.3
overlap_peak_1485	SL4.0ch03	47788167	47788329	4.95895	8.04335
overlap_peak_1486	SL4.0ch03	47802177	47802321	8.06898	19.0635	|Promoter_5Kb:Solyc03g083370.3
overlap_peak_1487	SL4.0ch03	47822551	47822699	4.16058	7.97504
overlap_peak_1488	SL4.0ch03	47824897	47825115	6.42041	18.2835
overlap_peak_1489	SL4.0ch03	47830904	47831005	4.68954	8.68899
overlap_peak_1490	SL4.0ch03	47831343	47831562	7.324	23.7495
overlap_peak_1491	SL4.0ch03	47869945	47870091	5.45698	13.4676	|Down_1Kb:Solyc03g083410.3|Gene:Solyc03g083420.4
overlap_peak_1492	SL4.0ch03	47897346	47897469	7.02962	15.9842
overlap_peak_1493	SL4.0ch03	47910037	47910225	4.51009	12.5863
overlap_peak_1494	SL4.0ch03	47914646	47915016	5.84109	19.2877	|Promoter_5Kb:Solyc03g083440.4
overlap_peak_1495	SL4.0ch03	47936253	47936389	5.54592	12.991	|Gene:Solyc03g083460.3
overlap_peak_1496	SL4.0ch03	48173853	48173970	4.15258	8.47514
overlap_peak_1497	SL4.0ch03	48234252	48234381	4.76677	8.86775	|Promoter_5Kb:Solyc03g083720.1
overlap_peak_1498	SL4.0ch03	48244370	48244489	5.81119	13.6321	|Promoter_5Kb:Solyc03g083730.1
overlap_peak_1499	SL4.0ch03	48278124	48278330	6.25599	13.5207	|Promoter_5Kb:Solyc03g083770.1
overlap_peak_1500	SL4.0ch03	48282870	48282981	6.11468	16.6661	|Down_1Kb:Solyc03g083780.1
overlap_peak_1501	SL4.0ch03	48389021	48389165	5.66993	11.8716	|Promoter_5Kb:Solyc03g083880.4
overlap_peak_1502	SL4.0ch03	48408252	48408447	6.69764	16.5227	|Promoter_5Kb:Solyc03g083900.4
overlap_peak_1503	SL4.0ch03	48428771	48428914	4.72244	11.4653	|Down_1Kb:Solyc03g083910.5
overlap_peak_1504	SL4.0ch03	48490731	48491118	7.63539	28.335
overlap_peak_1505	SL4.0ch03	48493520	48493653	4.65964	16.0778
overlap_peak_1506	SL4.0ch03	48509732	48509986	5.76003	16.8074	|Promoter_5Kb:Solyc03g083970.3
overlap_peak_1507	SL4.0ch03	48889215	48889434	5.72188	18.5325
overlap_peak_1508	SL4.0ch03	48890726	48890881	5.49212	15.3076
overlap_peak_1509	SL4.0ch03	48891340	48891668	5.44713	14.8377
overlap_peak_1510	SL4.0ch03	49045550	49045655	5.46598	12.4475	|Promoter_5Kb:Solyc03g093300.3|Promoter_5Kb:Solyc03g093310.3
overlap_peak_1511	SL4.0ch03	49135971	49136230	9.63062	37.3525
overlap_peak_1512	SL4.0ch03	49512923	49513035	5.69595	12.6396
overlap_peak_1513	SL4.0ch03	49584349	49584467	5.14782	11.6647	|Down_1Kb:Solyc03g093610.1
overlap_peak_1514	SL4.0ch03	49872130	49872421	5.76356	10.2804	|Down_1Kb:Solyc03g093680.4|Promoter_5Kb:Solyc03g093690.3
overlap_peak_1515	SL4.0ch03	50514066	50514498	9.68278	25.9455
overlap_peak_1516	SL4.0ch03	50514554	50514728	4.3803	5.8017
overlap_peak_1517	SL4.0ch03	50514781	50514882	4.61085	6.50385
overlap_peak_1518	SL4.0ch03	50516282	50516477	5.9941	11.0899
overlap_peak_1519	SL4.0ch03	50535389	50535653	8.30773	21.4871
overlap_peak_1520	SL4.0ch03	50604249	50604412	4.10314	11.1898
overlap_peak_1521	SL4.0ch03	51204134	51204400	8.62241	27.1895	|Promoter_5Kb:Solyc03g095510.3
overlap_peak_1522	SL4.0ch03	51360185	51360325	6.31459	14.8285	|Promoter_5Kb:Solyc03g095610.4
overlap_peak_1523	SL4.0ch03	51382931	51383131	4.08056	10.0824
overlap_peak_1524	SL4.0ch03	51581385	51581493	8.52075	22.4365
overlap_peak_1525	SL4.0ch03	51593722	51593953	6.40794	15.8397	|Promoter_5Kb:Solyc03g095775.1
overlap_peak_1526	SL4.0ch03	52967013	52967156	5.96453	11.771	|Promoter_5Kb:Solyc03g096307.1
overlap_peak_1527	SL4.0ch03	53006239	53006385	5.56206	11.6317	|Gene:Solyc03g096380.3
overlap_peak_1528	SL4.0ch03	53116119	53116462	6.88058	18.6375	|Promoter_5Kb:Solyc03g096450.3
overlap_peak_1529	SL4.0ch03	53120770	53120948	5.11169	9.95418
overlap_peak_1530	SL4.0ch03	53121713	53121873	5.60081	11.7211
overlap_peak_1531	SL4.0ch03	53561635	53561799	4.76824	12.8157
overlap_peak_1532	SL4.0ch03	53567536	53567769	4.28653	9.10249	|Promoter_5Kb:Solyc03g096670.3
overlap_peak_1533	SL4.0ch03	53701633	53701739	6.73928	14.1375	|Promoter_5Kb:Solyc03g096780.1
overlap_peak_1534	SL4.0ch03	53787647	53787778	5.67116	15.103	|Down_1Kb:Solyc03g096840.4
overlap_peak_1535	SL4.0ch03	53788813	53788959	5.51721	15.0335	|Gene:Solyc03g096840.4
overlap_peak_1536	SL4.0ch03	53791122	53791373	7.49048	24.2071	|Promoter_5Kb:Solyc03g096840.4
overlap_peak_1537	SL4.0ch03	53806408	53806546	5.82606	13.3132	|Gene:Solyc03g096850.4|Promoter_5Kb:Solyc03g096860.3
overlap_peak_1538	SL4.0ch03	53895621	53895779	4.58601	9.32473	|Promoter_5Kb:Solyc03g096930.4|Gene:Solyc03g096940.4
overlap_peak_1539	SL4.0ch03	53981456	53981563	5.35035	12.8353	|Promoter_5Kb:Solyc03g097050.3
overlap_peak_1540	SL4.0ch03	54033179	54033400	5.76003	16.8074	|Promoter_5Kb:Solyc03g097120.3|Promoter_5Kb:Solyc03g097130.3
overlap_peak_1541	SL4.0ch03	54049564	54049710	6.11869	14.7558
overlap_peak_1542	SL4.0ch03	54085413	54085523	5.455	11.7386	|Promoter_5Kb:Solyc03g097190.3
overlap_peak_1543	SL4.0ch03	54092297	54092456	5.37316	19.8308	|Down_1Kb:Solyc03g097200.3
overlap_peak_1544	SL4.0ch03	54109372	54109586	7.03188	21.6116	|Promoter_5Kb:Solyc03g097220.1|Promoter_5Kb:Solyc03g097230.1
overlap_peak_1545	SL4.0ch03	54161170	54161363	5.24506	15.599	|Promoter_5Kb:Solyc03g097270.3
overlap_peak_1546	SL4.0ch03	54221310	54221451	5.24203	12.8905	|Promoter_5Kb:Solyc03g097320.3|Promoter_5Kb:Solyc03g097330.1|Promoter_5Kb:Solyc03g097340.1
overlap_peak_1547	SL4.0ch03	54269819	54269928	6.94194	18.3521
overlap_peak_1548	SL4.0ch03	54290571	54290681	4.98396	9.65775	|Promoter_5Kb:Solyc03g097380.4
overlap_peak_1549	SL4.0ch03	54297780	54297907	6.69735	14.8715
overlap_peak_1550	SL4.0ch03	54425389	54425581	4.50855	7.99256	|Gene:Solyc03g097520.3
overlap_peak_1551	SL4.0ch03	54567693	54567816	6.68802	19.0023	|Gene:Solyc03g097670.4
overlap_peak_1552	SL4.0ch03	54568464	54568607	4.18794	10.6888	|Promoter_5Kb:Solyc03g097670.4
overlap_peak_1553	SL4.0ch03	54569385	54569516	5.30034	11.7116	|Promoter_5Kb:Solyc03g097670.4
overlap_peak_1554	SL4.0ch03	54573016	54573131	6.79107	18.8401	|Promoter_5Kb:Solyc03g097680.4
overlap_peak_1555	SL4.0ch03	54604760	54605113	6.42041	18.2835	|Promoter_5Kb:Solyc03g097707.1
overlap_peak_1556	SL4.0ch03	54611562	54611701	5.19748	12.1109	|Promoter_5Kb:Solyc03g097703.1|Down_1Kb:Solyc03g097707.1
overlap_peak_1557	SL4.0ch03	54616158	54616262	9.01919	24.5343	|Promoter_5Kb:Solyc03g097710.4
overlap_peak_1558	SL4.0ch03	54644207	54644329	4.55444	10.3969
overlap_peak_1559	SL4.0ch03	54699877	54700005	5.76003	16.8074
overlap_peak_1560	SL4.0ch03	54700809	54700936	8.12117	19.6399
overlap_peak_1561	SL4.0ch03	54704817	54704948	6.60358	14.2566	|Promoter_5Kb:Solyc03g097810.1
overlap_peak_1562	SL4.0ch03	54736464	54736613	5.69595	12.6396	|Promoter_5Kb:Solyc03g097840.3
overlap_peak_1563	SL4.0ch03	54821153	54821371	6.56376	21.5546	|Promoter_5Kb:Solyc03g097920.1
overlap_peak_1564	SL4.0ch03	54868547	54868688	7.34872	23.3671	|Promoter_5Kb:Solyc03g097990.3|Promoter_5Kb:Solyc03g098000.3|Promoter_5Kb:Solyc03g098010.3
overlap_peak_1565	SL4.0ch03	54869537	54869720	5.00665	14.1937	|Promoter_5Kb:Solyc03g097990.3|Gene:Solyc03g098000.3|Promoter_5Kb:Solyc03g098010.3
overlap_peak_1566	SL4.0ch03	54877237	54877397	7.58666	20.3323	|Promoter_5Kb:Solyc03g098020.4
overlap_peak_1567	SL4.0ch03	54908097	54908201	5.4628	12.7872	|Promoter_5Kb:Solyc03g098050.3
overlap_peak_1568	SL4.0ch03	54920113	54920322	5.36738	10.8474	|Promoter_5Kb:Solyc03g098060.3
overlap_peak_1569	SL4.0ch03	54923885	54924008	5.94314	13.2106
overlap_peak_1570	SL4.0ch03	54983304	54983405	5.57604	12.3648	|Promoter_5Kb:Solyc03g098140.3|Promoter_5Kb:Solyc03g098150.3
overlap_peak_1571	SL4.0ch03	55083175	55083301	5.76686	14.2616	|Gene:Solyc03g098210.4
overlap_peak_1572	SL4.0ch03	55171780	55171881	5.07805	10.1977
overlap_peak_1573	SL4.0ch03	55177765	55178043	7.94462	23.5293	|Promoter_5Kb:Solyc03g098320.4
overlap_peak_1574	SL4.0ch03	55261178	55261319	4.8856	10.3722	|Promoter_5Kb:Solyc03g098460.3
overlap_peak_1575	SL4.0ch03	55406380	55406490	4.44996	7.57965	|Down_1Kb:Solyc03g098580.1|Promoter_5Kb:Solyc03g098590.3
overlap_peak_1576	SL4.0ch03	55408645	55408853	4.49392	13.6799	|Promoter_5Kb:Solyc03g098590.3
overlap_peak_1577	SL4.0ch03	55451703	55451899	6.02794	18.3521	|Promoter_5Kb:Solyc03g098630.4|Promoter_5Kb:Solyc03g098640.4
overlap_peak_1578	SL4.0ch03	55509332	55509485	5.35035	12.8353
overlap_peak_1579	SL4.0ch03	55518598	55518700	6.57328	19.104	|Promoter_5Kb:Solyc03g098730.1|Gene:Solyc03g098735.1
overlap_peak_1580	SL4.0ch03	55550929	55551167	9.91332	26.9682	|Promoter_5Kb:Solyc03g098760.3
overlap_peak_1581	SL4.0ch03	55563204	55563348	4.89174	10.6888
overlap_peak_1582	SL4.0ch03	55587195	55587302	4.6884	11.0726	|Promoter_5Kb:Solyc03g098795.1
overlap_peak_1583	SL4.0ch03	55645269	55645370	5.94086	11.3546	|Promoter_5Kb:Solyc03g020040.3
overlap_peak_1584	SL4.0ch03	55723784	55723971	7.65393	21.8718	|Promoter_5Kb:Solyc03g019960.3
overlap_peak_1585	SL4.0ch03	55725310	55725454	4.52983	11.4875	|Promoter_5Kb:Solyc03g019960.3
overlap_peak_1586	SL4.0ch03	55777943	55778072	5.19597	11.449	|Promoter_5Kb:Solyc03g019890.3
overlap_peak_1587	SL4.0ch03	55832850	55833198	5.62608	16.0505	|Promoter_5Kb:Solyc03g019790.3
overlap_peak_1588	SL4.0ch03	55912139	55912274	5.92361	13.5373	|Promoter_5Kb:Solyc03g019690.1|Promoter_5Kb:Solyc03g019700.1
overlap_peak_1589	SL4.0ch03	55920922	55921101	4.83224	14.569	|Promoter_5Kb:Solyc03g019680.3
overlap_peak_1590	SL4.0ch03	56002427	56002576	8.18004	21.6844	|Promoter_5Kb:Solyc03g110860.3
overlap_peak_1591	SL4.0ch03	56101555	56101695	8.99115	22.9242	|Promoter_5Kb:Solyc03g110990.1
overlap_peak_1592	SL4.0ch03	56106284	56106481	6.42041	18.2835	|Promoter_5Kb:Solyc03g111000.3
overlap_peak_1593	SL4.0ch03	56163617	56163840	6.02794	18.3521	|Promoter_5Kb:Solyc03g111090.4
overlap_peak_1594	SL4.0ch03	56175466	56175698	6.16913	17.9916	|Promoter_5Kb:Solyc03g111100.1
overlap_peak_1595	SL4.0ch03	56193162	56193370	5.75151	10.9743	|Promoter_5Kb:Solyc03g111110.1
overlap_peak_1596	SL4.0ch03	56319710	56319884	6.05195	14.2127	|Promoter_5Kb:Solyc03g111290.2
overlap_peak_1597	SL4.0ch03	56335762	56335910	6.58594	16.6661	|Promoter_5Kb:Solyc03g111310.3
overlap_peak_1598	SL4.0ch03	56343793	56343912	4.82235	11.7513	|Promoter_5Kb:Solyc03g111320.1
overlap_peak_1599	SL4.0ch03	56685616	56685782	5.58392	19.5291	|Promoter_5Kb:Solyc03g111640.4
overlap_peak_1600	SL4.0ch03	56726246	56726353	5.18812	11.4291	|Promoter_5Kb:Solyc03g111670.3|Down_1Kb:Solyc03g111680.3
overlap_peak_1601	SL4.0ch03	56733974	56734252	6.05195	14.2127	|Promoter_5Kb:Solyc03g111680.3
overlap_peak_1602	SL4.0ch03	56748765	56748888	7.15723	17.5618	|Promoter_5Kb:Solyc03g111690.4
overlap_peak_1603	SL4.0ch03	56818166	56818271	5.44555	10.6846	|Promoter_5Kb:Solyc03g111770.3
overlap_peak_1604	SL4.0ch03	56831271	56831499	7.17453	22.8875	|Promoter_5Kb:Solyc03g111790.4
overlap_peak_1605	SL4.0ch03	56855632	56855914	6.19871	21.6116	|Promoter_5Kb:Solyc03g111815.1|Promoter_5Kb:Solyc03g111830.4
overlap_peak_1606	SL4.0ch03	57014464	57014587	4.73888	10.0023	|Promoter_5Kb:Solyc03g112050.4
overlap_peak_1607	SL4.0ch03	57019873	57020108	4.61747	13.2379	|Promoter_5Kb:Solyc03g112060.3
overlap_peak_1608	SL4.0ch03	57061164	57061352	5.51721	15.0335	|Promoter_5Kb:Solyc03g112130.1|Promoter_5Kb:Solyc03g112140.4
overlap_peak_1609	SL4.0ch03	57088427	57088567	5.15949	12.3488	|Promoter_5Kb:Solyc03g112160.3
overlap_peak_1610	SL4.0ch03	57127030	57127191	4.29853	12.4271	|Promoter_5Kb:Solyc03g112230.4
overlap_peak_1611	SL4.0ch03	57172126	57172239	4.53035	9.75463	|Gene:Solyc03g112300.3
overlap_peak_1612	SL4.0ch03	57173750	57173889	6.72615	19.9359	|Promoter_5Kb:Solyc03g112300.3
overlap_peak_1613	SL4.0ch03	57195174	57195284	6.38092	14.985	|Promoter_5Kb:Solyc03g112340.1
overlap_peak_1614	SL4.0ch03	57196922	57197098	7.11994	19.217	|Down_1Kb:Solyc03g112340.1
overlap_peak_1615	SL4.0ch03	57306347	57306524	5.82606	13.3132
overlap_peak_1616	SL4.0ch03	57436730	57436919	7.88169	19.6048	|Promoter_5Kb:Solyc03g112630.3
overlap_peak_1617	SL4.0ch03	57479294	57479425	4.9563	12.4384	|Promoter_5Kb:Solyc03g112680.3
overlap_peak_1618	SL4.0ch03	57581207	57581420	6.72615	19.9359	|Promoter_5Kb:Solyc03g112850.3|Promoter_5Kb:Solyc03g112860.3
overlap_peak_1619	SL4.0ch03	57582450	57582589	6.97006	18.8626	|Promoter_5Kb:Solyc03g112850.3|Promoter_5Kb:Solyc03g112860.3
overlap_peak_1620	SL4.0ch03	57583977	57584133	6.06581	13.863	|Promoter_5Kb:Solyc03g112850.3|Promoter_5Kb:Solyc03g112860.3
overlap_peak_1621	SL4.0ch03	57637569	57637710	6.18612	13.3768	|Promoter_5Kb:Solyc03g112920.1
overlap_peak_1622	SL4.0ch03	57641757	57642039	6.29416	16.35
overlap_peak_1623	SL4.0ch03	57651375	57651579	5.38033	13.6034	|Promoter_5Kb:Solyc03g112930.3
overlap_peak_1624	SL4.0ch03	57661420	57661555	4.6884	11.0726	|Promoter_5Kb:Solyc03g112950.4
overlap_peak_1625	SL4.0ch03	57721124	57721360	5.10317	10.9006	|Promoter_5Kb:Solyc03g112980.1|Gene:Solyc03g112990.1
overlap_peak_1626	SL4.0ch03	57729367	57729479	5.55798	12.3201	|Promoter_5Kb:Solyc03g112995.1|Down_1Kb:Solyc03g113000.3
overlap_peak_1627	SL4.0ch03	57743839	57744016	5.17778	18.3916	|Promoter_5Kb:Solyc03g113010.3|Promoter_5Kb:Solyc03g113020.3
overlap_peak_1628	SL4.0ch03	57852743	57852996	6.57328	19.104	|Promoter_5Kb:Solyc03g113190.1|Promoter_5Kb:Solyc03g113200.1
overlap_peak_1629	SL4.0ch03	57924317	57924490	8.69933	24.8438	|Promoter_5Kb:Solyc03g113350.3
overlap_peak_1630	SL4.0ch03	57958650	57958804	5.16195	10.3847	|Promoter_5Kb:Solyc03g113380.4
overlap_peak_1631	SL4.0ch03	57975508	57975665	9.98247	30.4383
overlap_peak_1632	SL4.0ch03	57993095	57993351	5.22421	13.8503	|Gene:Solyc03g113420.4
overlap_peak_1633	SL4.0ch03	57999804	57999921	4.55444	10.3969	|Promoter_5Kb:Solyc03g113420.4
overlap_peak_1634	SL4.0ch03	58007899	58008063	6.25415	15.865	|Promoter_5Kb:Solyc03g113430.3
overlap_peak_1635	SL4.0ch03	58156279	58156623	4.39622	13.0485	|Gene:Solyc03g113650.2
overlap_peak_1636	SL4.0ch03	58192955	58193081	5.29844	11.3652	|Promoter_5Kb:Solyc03g113700.3
overlap_peak_1637	SL4.0ch03	58210011	58210129	5.21969	11.5054	|Promoter_5Kb:Solyc03g113720.3
overlap_peak_1638	SL4.0ch03	58210318	58210421	5.09026	13.1377	|Promoter_5Kb:Solyc03g113720.3
overlap_peak_1639	SL4.0ch03	58216057	58216248	5.69131	20.2653	|Promoter_5Kb:Solyc03g113730.3
overlap_peak_1640	SL4.0ch03	58277912	58278027	4.43314	8.65998	|Promoter_5Kb:Solyc03g113800.3
overlap_peak_1641	SL4.0ch03	58351199	58351388	4.6884	11.0726	|Promoter_5Kb:Solyc03g113870.1
overlap_peak_1642	SL4.0ch03	58352894	58353003	8.1269	23.014	|Promoter_5Kb:Solyc03g113870.1|Promoter_5Kb:Solyc03g113880.4
overlap_peak_1643	SL4.0ch03	58363489	58363628	4.07789	6.74988	|Promoter_5Kb:Solyc03g113900.4
overlap_peak_1644	SL4.0ch03	58370854	58370990	6.49022	18.0676	|Promoter_5Kb:Solyc03g113910.3
overlap_peak_1645	SL4.0ch03	58392164	58392413	5.77169	12.0952	|Promoter_5Kb:Solyc03g113920.4
overlap_peak_1646	SL4.0ch03	58459428	58459566	5.00665	14.1937	|Promoter_5Kb:Solyc03g113980.3
overlap_peak_1647	SL4.0ch03	58483957	58484161	5.35817	14.5694	|Promoter_5Kb:Solyc03g114020.3
overlap_peak_1648	SL4.0ch03	58542557	58542715	7.87384	21.4759	|Promoter_5Kb:Solyc03g114070.3
overlap_peak_1649	SL4.0ch03	58571584	58571718	5.22421	13.8503	|Promoter_5Kb:Solyc03g114130.1
overlap_peak_1650	SL4.0ch03	58586583	58586849	5.58392	19.5291	|Promoter_5Kb:Solyc03g114150.3
overlap_peak_1651	SL4.0ch03	58598090	58598399	5.17778	18.3916	|Promoter_5Kb:Solyc03g114160.1
overlap_peak_1652	SL4.0ch03	58613462	58613585	5.76003	16.8074	|Promoter_5Kb:Solyc03g114175.1
overlap_peak_1653	SL4.0ch03	58617057	58617190	5.22421	13.8503
overlap_peak_1654	SL4.0ch03	58647031	58647246	8.22803	22.7678
overlap_peak_1655	SL4.0ch03	58652000	58652184	4.12741	7.36787
overlap_peak_1656	SL4.0ch03	58696333	58696607	5.38281	12.2413	|Gene:Solyc03g114240.4
overlap_peak_1657	SL4.0ch03	58743464	58743635	6.4298	20.7465	|Promoter_5Kb:Solyc03g114310.3
overlap_peak_1658	SL4.0ch03	58743774	58743918	4.01863	7.86122	|Promoter_5Kb:Solyc03g114310.3
overlap_peak_1659	SL4.0ch03	58784057	58784208	4.6884	11.0726
overlap_peak_1660	SL4.0ch03	58801657	58801895	6.29585	19.9359	|Promoter_5Kb:Solyc03g114370.4|Promoter_5Kb:Solyc03g114380.4
overlap_peak_1661	SL4.0ch03	58818022	58818286	4.68931	14.9961	|Promoter_5Kb:Solyc03g114390.1|Gene:Solyc03g114400.3
overlap_peak_1662	SL4.0ch03	58859559	58859850	6.87902	20.7695
overlap_peak_1663	SL4.0ch03	58864333	58864450	5.87395	13.4199
overlap_peak_1664	SL4.0ch03	58869760	58869868	5.60857	14.2152	|Promoter_5Kb:Solyc03g114440.1|Promoter_5Kb:Solyc03g114450.3|Promoter_5Kb:Solyc03g114460.3
overlap_peak_1665	SL4.0ch03	58954262	58954366	4.28028	8.00216	|Promoter_5Kb:Solyc03g114580.4|Promoter_5Kb:Solyc03g114590.3
overlap_peak_1666	SL4.0ch03	59015964	59016112	5.15439	16.6507	|Promoter_5Kb:Solyc03g114690.4
overlap_peak_1667	SL4.0ch03	59025920	59026030	4.053	8.96589	|Gene:Solyc03g114705.1
overlap_peak_1668	SL4.0ch03	59036338	59036902	14.9571	57.5045	|Promoter_5Kb:Solyc03g114710.4
overlap_peak_1669	SL4.0ch03	59038421	59038807	7.9868	34.2653
overlap_peak_1670	SL4.0ch03	59040804	59041029	8.71342	31.496
overlap_peak_1671	SL4.0ch03	59042448	59042626	6.43712	23.2036	|Promoter_5Kb:Solyc03g114720.3
overlap_peak_1672	SL4.0ch03	59044686	59044897	4.2116	12.9087	|Promoter_5Kb:Solyc03g114720.3
overlap_peak_1673	SL4.0ch03	59047856	59047973	5.48347	17.0459	|Gene:Solyc03g114720.3
overlap_peak_1674	SL4.0ch03	59059487	59059689	6.67553	24.8238	|Gene:Solyc03g114730.3
overlap_peak_1675	SL4.0ch03	59062505	59062929	7.76934	29.2157	|Promoter_5Kb:Solyc03g114730.3
overlap_peak_1676	SL4.0ch03	59134447	59134611	6.02794	18.3521
overlap_peak_1677	SL4.0ch03	59155400	59155587	5.80895	15.103
overlap_peak_1678	SL4.0ch03	59183216	59183416	5.34851	10.4656
overlap_peak_1679	SL4.0ch03	59187053	59187192	7.50319	19.6883	|Promoter_5Kb:Solyc03g114890.4
overlap_peak_1680	SL4.0ch03	59188852	59189172	7.47593	20.975	|Promoter_5Kb:Solyc03g114890.4
overlap_peak_1681	SL4.0ch03	59212899	59213075	5.73901	16.7503
overlap_peak_1682	SL4.0ch03	59214540	59214749	6.91394	26.473
overlap_peak_1683	SL4.0ch03	59223806	59224016	6.869	37.1896	|Promoter_5Kb:Solyc03g114940.3
overlap_peak_1684	SL4.0ch03	59232347	59232501	5.60268	17.7826	|Promoter_5Kb:Solyc03g114950.2
overlap_peak_1685	SL4.0ch03	59232616	59232781	6.93157	23.9336	|Promoter_5Kb:Solyc03g114950.2
overlap_peak_1686	SL4.0ch03	59279215	59279328	5.00665	14.1937	|Down_1Kb:Solyc03g115000.3
overlap_peak_1687	SL4.0ch03	59317393	59317519	6.26615	16.6715	|Promoter_5Kb:Solyc03g115060.3|Promoter_5Kb:Solyc03g115070.1
overlap_peak_1688	SL4.0ch03	59424275	59424439	4.29141	10.2088	|Promoter_5Kb:Solyc03g115200.3|Down_1Kb:Solyc03g115220.4
overlap_peak_1689	SL4.0ch03	59426787	59426923	5.12585	14.8924	|Promoter_5Kb:Solyc03g115200.3|Gene:Solyc03g115220.4
overlap_peak_1690	SL4.0ch03	59439629	59439764	5.36427	16.315	|Promoter_5Kb:Solyc03g115230.3
overlap_peak_1691	SL4.0ch03	59454949	59455101	5.35817	14.5694	|Gene:Solyc03g115240.4
overlap_peak_1692	SL4.0ch03	59463311	59463452	5.91173	15.758	|Promoter_5Kb:Solyc03g115250.4
overlap_peak_1693	SL4.0ch03	59517593	59517748	4.83224	14.569	|Gene:Solyc03g115370.3
overlap_peak_1694	SL4.0ch03	59679463	59679570	4.76623	11.2862	|Promoter_5Kb:Solyc03g115600.4|Down_1Kb:Solyc03g115610.3
overlap_peak_1695	SL4.0ch03	59685919	59686119	6.58594	16.6661	|Promoter_5Kb:Solyc03g115610.3
overlap_peak_1696	SL4.0ch03	59710259	59710362	5.09026	13.1377	|Promoter_5Kb:Solyc03g115650.4|Promoter_5Kb:Solyc03g115655.1
overlap_peak_1697	SL4.0ch03	59734291	59734557	8.64512	29.2759	|Gene:Solyc03g115665.1|Promoter_5Kb:Solyc03g115680.4
overlap_peak_1698	SL4.0ch03	59762879	59763020	6.8213	23.5951	|Promoter_5Kb:Solyc03g115700.3
overlap_peak_1699	SL4.0ch03	59868222	59868359	5.33995	11.1165	|Promoter_5Kb:Solyc03g115840.4
overlap_peak_1700	SL4.0ch03	59870051	59870203	7.63539	28.335	|Promoter_5Kb:Solyc03g115840.4
overlap_peak_1701	SL4.0ch03	59889810	59890108	7.76934	29.2157	|Promoter_5Kb:Solyc03g115860.3|Promoter_5Kb:Solyc03g115870.3
overlap_peak_1702	SL4.0ch03	59898254	59898396	6.11468	16.6661	|Promoter_5Kb:Solyc03g115880.1
overlap_peak_1703	SL4.0ch03	59901830	59901976	4.01863	7.86122	|Down_1Kb:Solyc03g115880.1
overlap_peak_1704	SL4.0ch03	59904574	59904722	5.437	9.31066	|Promoter_5Kb:Solyc03g115890.3
overlap_peak_1705	SL4.0ch03	59923980	59924169	7.18609	16.7504	|Promoter_5Kb:Solyc03g115920.3|Down_1Kb:Solyc03g115930.3
overlap_peak_1706	SL4.0ch03	59927339	59927461	5.04461	11.3937	|Promoter_5Kb:Solyc03g115920.3|Promoter_5Kb:Solyc03g115930.3
overlap_peak_1707	SL4.0ch03	59934045	59934164	5.3788	14.6329
overlap_peak_1708	SL4.0ch03	59941196	59941454	6.3557	15.7167	|Promoter_5Kb:Solyc03g115940.4
overlap_peak_1709	SL4.0ch03	59972908	59973059	5.3054	12.7304	|Promoter_5Kb:Solyc03g116010.3|Gene:Solyc03g116020.3|Promoter_5Kb:Solyc03g116030.4
overlap_peak_1710	SL4.0ch03	60035249	60035412	7.54926	18.4187	|Promoter_5Kb:Solyc03g116100.3
overlap_peak_1711	SL4.0ch03	60258273	60258394	5.72188	18.5325	|Promoter_5Kb:Solyc03g116320.3
overlap_peak_1712	SL4.0ch03	60261900	60262005	5.34891	10.8084
overlap_peak_1713	SL4.0ch03	60277085	60277297	9.14079	33.2446	|Down_1Kb:Solyc03g116330.3|Promoter_5Kb:Solyc03g116340.3
overlap_peak_1714	SL4.0ch03	60348089	60348285	4.88744	13.496	|Promoter_5Kb:Solyc03g116490.1
overlap_peak_1715	SL4.0ch03	60356696	60356824	5.46598	12.4475	|Gene:Solyc03g116500.4
overlap_peak_1716	SL4.0ch03	60361542	60361783	5.19085	11.1086	|Down_1Kb:Solyc03g116500.4|Promoter_5Kb:Solyc03g116510.1|Promoter_5Kb:Solyc03g116520.1
overlap_peak_1717	SL4.0ch03	60373240	60373492	6.79474	25.6368	|Promoter_5Kb:Solyc03g116530.3|Promoter_5Kb:Solyc03g116540.1
overlap_peak_1718	SL4.0ch03	60420049	60420243	4.89174	10.6888	|Promoter_5Kb:Solyc03g116630.3|Promoter_5Kb:Solyc03g116640.4
overlap_peak_1719	SL4.0ch03	60437247	60437446	5.83663	14.4373	|Promoter_5Kb:Solyc03g116670.3|Promoter_5Kb:Solyc03g116680.3
overlap_peak_1720	SL4.0ch03	60438616	60438777	4.61271	9.39445	|Gene:Solyc03g116670.3|Promoter_5Kb:Solyc03g116680.3
overlap_peak_1721	SL4.0ch03	60440604	60440821	5.76003	16.8074	|Promoter_5Kb:Solyc03g116680.3|Promoter_5Kb:Solyc03g116690.3
overlap_peak_1722	SL4.0ch03	60446521	60446687	4.48678	7.9444	|Promoter_5Kb:Solyc03g116700.4
overlap_peak_1723	SL4.0ch03	60494092	60494480	7.15236	28.1459	|Promoter_5Kb:Solyc03g116750.3
overlap_peak_1724	SL4.0ch03	60586082	60586188	4.84092	11.8027	|Promoter_5Kb:Solyc03g116870.3|Gene:Solyc03g116880.3
overlap_peak_1725	SL4.0ch03	60593788	60593964	7.69129	22.8965	|Gene:Solyc03g116890.3
overlap_peak_1726	SL4.0ch03	60597053	60597302	7.34243	18.4123	|Promoter_5Kb:Solyc03g116890.3
overlap_peak_1727	SL4.0ch03	60606871	60607047	6.16189	19.1389
overlap_peak_1728	SL4.0ch03	60611356	60611503	4.82235	11.7513
overlap_peak_1729	SL4.0ch03	60614045	60614188	9.94891	29.8096
overlap_peak_1730	SL4.0ch03	60745378	60745487	5.30832	13.4199	|Promoter_5Kb:Solyc03g117030.2
overlap_peak_1731	SL4.0ch03	60831933	60832063	7.37735	16.2701	|Promoter_5Kb:Solyc03g117150.3
overlap_peak_1732	SL4.0ch03	60862434	60862666	4.15258	8.47514	|Gene:Solyc03g117210.4
overlap_peak_1733	SL4.0ch03	60865676	60865948	5.76003	16.8074	|Promoter_5Kb:Solyc03g117210.4
overlap_peak_1734	SL4.0ch03	60921947	60922369	5.51721	15.0335	|Promoter_5Kb:Solyc03g117290.1|Promoter_5Kb:Solyc03g117300.4
overlap_peak_1735	SL4.0ch03	60952778	60952947	5.96453	11.771
overlap_peak_1736	SL4.0ch03	60956515	60956659	6.91627	14.4816
overlap_peak_1737	SL4.0ch03	60957235	60957484	7.29794	20.0884
overlap_peak_1738	SL4.0ch03	60959911	60960024	4.73888	10.0023
overlap_peak_1739	SL4.0ch03	60960147	60960413	7.37735	16.2701
overlap_peak_1740	SL4.0ch03	60965559	60965764	5.24506	15.599	|Promoter_5Kb:Solyc03g117360.4
overlap_peak_1741	SL4.0ch03	60967384	60967530	5.35035	12.8353	|Promoter_5Kb:Solyc03g117360.4
overlap_peak_1742	SL4.0ch03	61020120	61020569	8.25482	28.7038	|Gene:Solyc03g117420.4
overlap_peak_1743	SL4.0ch03	61091640	61091757	4.92913	9.2295	|Down_1Kb:Solyc03g117490.4|Promoter_5Kb:Solyc03g117500.1
overlap_peak_1744	SL4.0ch03	61114513	61114639	5.98211	14.4226	|Promoter_5Kb:Solyc03g117540.4
overlap_peak_1745	SL4.0ch03	61140043	61140233	5.82931	15.5315	|Promoter_5Kb:Solyc03g117550.1
overlap_peak_1746	SL4.0ch03	61154167	61154307	7.03188	21.6116	|Promoter_5Kb:Solyc03g117570.3|Promoter_5Kb:Solyc03g117590.3
overlap_peak_1747	SL4.0ch03	61155121	61155271	6.86956	18.6091	|Promoter_5Kb:Solyc03g117590.3
overlap_peak_1748	SL4.0ch03	61156683	61156801	4.94598	9.26867	|Promoter_5Kb:Solyc03g117590.3
overlap_peak_1749	SL4.0ch03	61164961	61165073	6.5472	13.7349	|Promoter_5Kb:Solyc03g117600.3
overlap_peak_1750	SL4.0ch03	61166005	61166125	4.84208	7.8235	|Promoter_5Kb:Solyc03g117600.3
overlap_peak_1751	SL4.0ch03	61189513	61189622	5.38429	11.5659	|Down_1Kb:Solyc03g117650.4|Promoter_5Kb:Solyc03g117660.4
overlap_peak_1752	SL4.0ch03	61198682	61198886	6.0692	14.6312	|Down_1Kb:Solyc03g117660.4|Gene:Solyc03g117670.4
overlap_peak_1753	SL4.0ch03	61205367	61205730	7.87286	25.2472	|Promoter_5Kb:Solyc03g117680.4
overlap_peak_1754	SL4.0ch03	61237194	61237380	4.22549	9.21028	|Promoter_5Kb:Solyc03g117730.3|Promoter_5Kb:Solyc03g117740.3
overlap_peak_1755	SL4.0ch03	61262105	61262296	5.84109	19.2877	|Promoter_5Kb:Solyc03g117780.2
overlap_peak_1756	SL4.0ch03	61299812	61299943	6.41461	15.0555	|Promoter_5Kb:Solyc03g117840.4
overlap_peak_1757	SL4.0ch03	61329469	61329665	6.04397	16.862	|Promoter_5Kb:Solyc03g117850.4|Promoter_5Kb:Solyc03g117860.3
overlap_peak_1758	SL4.0ch03	61346956	61347063	4.58601	9.32473	|Down_1Kb:Solyc03g117890.3
overlap_peak_1759	SL4.0ch03	61351077	61351272	4.64552	9.17832	|Promoter_5Kb:Solyc03g117890.3|Promoter_5Kb:Solyc03g117900.3
overlap_peak_1760	SL4.0ch03	61383799	61383930	4.40412	8.02604	|Promoter_5Kb:Solyc03g117950.3|Promoter_5Kb:Solyc03g117955.1|Gene:Solyc03g117960.4
overlap_peak_1761	SL4.0ch03	61411849	61412069	6.029	13.0265
overlap_peak_1762	SL4.0ch03	61416197	61416427	7.88169	19.6048
overlap_peak_1763	SL4.0ch03	61426500	61426640	5.06554	11.1216	|Gene:Solyc03g117980.3
overlap_peak_1764	SL4.0ch03	61463129	61463449	7.41498	20.8338	|Promoter_5Kb:Solyc03g118020.3
overlap_peak_1765	SL4.0ch03	61466340	61466473	6.17864	13.7347	|Promoter_5Kb:Solyc03g118020.3
overlap_peak_1766	SL4.0ch03	61478741	61478874	5.52137	14.6891	|Promoter_5Kb:Solyc03g118040.3
overlap_peak_1767	SL4.0ch03	61534182	61534283	5.04461	11.3937	|Promoter_5Kb:Solyc03g118130.3
overlap_peak_1768	SL4.0ch03	61612189	61612294	4.58244	9.60538	|Promoter_5Kb:Solyc03g118240.4|Down_1Kb:Solyc03g118250.4
overlap_peak_1769	SL4.0ch03	61653778	61654179	6.11468	16.6661
overlap_peak_1770	SL4.0ch03	61657069	61657236	8.06898	19.0635
overlap_peak_1771	SL4.0ch03	61659888	61660051	7.65393	21.8718	|Promoter_5Kb:Solyc03g118290.3
overlap_peak_1772	SL4.0ch03	61662968	61663112	6.81275	17.2025	|Promoter_5Kb:Solyc03g118290.3
overlap_peak_1773	SL4.0ch03	61777366	61777511	4.63265	9.44105	|Promoter_5Kb:Solyc03g118450.1|Promoter_5Kb:Solyc03g118470.4
overlap_peak_1774	SL4.0ch03	61797139	61797293	7.10775	18.761	|Promoter_5Kb:Solyc03g118510.3
overlap_peak_1775	SL4.0ch03	61871614	61871727	6.05195	14.2127	|Promoter_5Kb:Solyc03g118530.3
overlap_peak_1776	SL4.0ch03	61874975	61875346	4.08056	10.0824	|Promoter_5Kb:Solyc03g118540.4
overlap_peak_1777	SL4.0ch03	61925161	61925395	5.48347	17.0459	|Promoter_5Kb:Solyc03g118620.3
overlap_peak_1778	SL4.0ch03	62002921	62003083	7.27072	24.0489	|Promoter_5Kb:Solyc03g118700.3|Promoter_5Kb:Solyc03g118710.3|Promoter_5Kb:Solyc03g118720.3
overlap_peak_1779	SL4.0ch03	62024813	62024991	5.80895	15.103	|Promoter_5Kb:Solyc03g118750.4
overlap_peak_1780	SL4.0ch03	62025898	62026248	4.41062	10.8432	|Promoter_5Kb:Solyc03g118750.4
overlap_peak_1781	SL4.0ch03	62041104	62041313	8.20404	25.6289
overlap_peak_1782	SL4.0ch03	62053892	62054006	4.52983	11.4875	|Promoter_5Kb:Solyc03g118780.3
overlap_peak_1783	SL4.0ch03	62068689	62068817	5.22421	13.8503	|Down_1Kb:Solyc03g118800.3|Promoter_5Kb:Solyc03g118810.1|Promoter_5Kb:Solyc03g118820.4
overlap_peak_1784	SL4.0ch03	62118058	62118182	4.28653	9.10249	|Promoter_5Kb:Solyc03g118890.4
overlap_peak_1785	SL4.0ch03	62164694	62164845	4.77464	8.88586	|Promoter_5Kb:Solyc03g118970.3
overlap_peak_1786	SL4.0ch03	62203789	62203908	4.28028	8.00216	|Promoter_5Kb:Solyc03g119030.4|Promoter_5Kb:Solyc03g119040.3|Down_1Kb:Solyc03g119050.4
overlap_peak_1787	SL4.0ch03	62256856	62257016	4.15258	8.47514	|Promoter_5Kb:Solyc03g119110.4|Promoter_5Kb:Solyc03g119120.3
overlap_peak_1788	SL4.0ch03	62277753	62277880	6.72157	16.1542	|Promoter_5Kb:Solyc03g119140.4
overlap_peak_1789	SL4.0ch03	62279039	62279140	5.51795	11.8735	|Promoter_5Kb:Solyc03g119140.4
overlap_peak_1790	SL4.0ch03	62280085	62280203	7.29794	20.0884	|Promoter_5Kb:Solyc03g119140.4
overlap_peak_1791	SL4.0ch03	62341193	62341339	6.11468	16.6661	|Promoter_5Kb:Solyc03g119250.4
overlap_peak_1792	SL4.0ch03	62389907	62390080	4.73888	10.0023	|Promoter_5Kb:Solyc03g119300.4
overlap_peak_1793	SL4.0ch03	62407408	62407538	4.78569	9.2119	|Promoter_5Kb:Solyc03g119310.3
overlap_peak_1794	SL4.0ch03	62461114	62461283	6.57328	19.104	|Promoter_5Kb:Solyc03g119390.4
overlap_peak_1795	SL4.0ch03	62546084	62546204	5.19748	12.1109	|Promoter_5Kb:Solyc03g119520.4
overlap_peak_1796	SL4.0ch03	62553306	62553480	9.78349	38.3478	|Promoter_5Kb:Solyc03g119530.3
overlap_peak_1797	SL4.0ch03	62555371	62555491	4.92846	18.0935	|Promoter_5Kb:Solyc03g119530.3
overlap_peak_1798	SL4.0ch03	62556562	62556690	4.18794	10.6888	|Promoter_5Kb:Solyc03g119530.3
overlap_peak_1799	SL4.0ch03	62606113	62606270	6.29585	19.9359	|Promoter_5Kb:Solyc03g119600.1
overlap_peak_1800	SL4.0ch03	62608227	62608416	4.00545	10.5974
overlap_peak_1801	SL4.0ch03	62610453	62610697	8.89992	28.3806
overlap_peak_1802	SL4.0ch03	62617752	62618128	5.56855	21.2726
overlap_peak_1803	SL4.0ch03	62623839	62624082	5.58392	19.5291
overlap_peak_1804	SL4.0ch03	62625530	62625770	5.76003	16.8074
overlap_peak_1805	SL4.0ch03	62629026	62629427	7.74839	32.463	|Promoter_5Kb:Solyc03g119610.1
overlap_peak_1806	SL4.0ch03	62631834	62632016	5.62759	17.1463	|Promoter_5Kb:Solyc03g119610.1
overlap_peak_1807	SL4.0ch03	62642972	62643172	6.96562	24.0327	|Promoter_5Kb:Solyc03g119640.4
overlap_peak_1808	SL4.0ch03	62673985	62674152	5.16468	11.3759	|Promoter_5Kb:Solyc03g119660.2|Promoter_5Kb:Solyc03g119670.3
overlap_peak_1809	SL4.0ch03	62738318	62738480	8.26856	27.2762	|Down_1Kb:Solyc03g119730.3|Down_1Kb:Solyc03g119740.3
overlap_peak_1810	SL4.0ch03	62740099	62740218	5.89398	17.5739	|Promoter_5Kb:Solyc03g119740.3
overlap_peak_1811	SL4.0ch03	62824626	62824797	4.41062	10.8432
overlap_peak_1812	SL4.0ch03	62837325	62837490	4.61747	13.2379	|Promoter_5Kb:Solyc03g119820.1|Down_1Kb:Solyc03g119830.4
overlap_peak_1813	SL4.0ch03	62893804	62893909	4.47339	6.52242
overlap_peak_1814	SL4.0ch03	62914236	62914429	5.23143	12.5397	|Promoter_5Kb:Solyc03g119920.1|Promoter_5Kb:Solyc03g119930.1|Promoter_5Kb:Solyc03g119940.3
overlap_peak_1815	SL4.0ch03	62946625	62946851	6.02794	18.3521	|Promoter_5Kb:Solyc03g119990.4
overlap_peak_1816	SL4.0ch03	62948012	62948134	5.23188	10.5444	|Promoter_5Kb:Solyc03g119990.4
overlap_peak_1817	SL4.0ch03	62974802	62974922	7.63785	17.6991	|Promoter_5Kb:Solyc03g120020.4
overlap_peak_1818	SL4.0ch03	62995430	62995591	5.62347	13.5409	|Promoter_5Kb:Solyc03g120050.3
overlap_peak_1819	SL4.0ch03	63079874	63080179	7.94908	26.8831	|Promoter_5Kb:Solyc03g120155.1|Promoter_5Kb:Solyc03g120160.1|Promoter_5Kb:Solyc03g120170.1
overlap_peak_1820	SL4.0ch03	63137169	63137297	4.49392	13.6799	|Down_1Kb:Solyc03g120230.3|Promoter_5Kb:Solyc03g120240.3
overlap_peak_1821	SL4.0ch03	63192124	63192462	5.2869	20.8638	|Down_1Kb:Solyc03g120310.3|Gene:Solyc03g120320.1
overlap_peak_1822	SL4.0ch03	63252295	63252536	9.01915	33.4114	|Promoter_5Kb:Solyc03g120390.3
overlap_peak_1823	SL4.0ch03	63301141	63301261	6.47111	18.0147	|Gene:Solyc03g120470.4
overlap_peak_1824	SL4.0ch03	63328995	63329148	4.80974	8.35678
overlap_peak_1825	SL4.0ch03	63356570	63356885	4.12741	7.36787
overlap_peak_1826	SL4.0ch03	63363486	63363655	8.34309	24.5029
overlap_peak_1827	SL4.0ch03	63450309	63450443	6.51564	16.8982	|Promoter_5Kb:Solyc03g120710.2|Promoter_5Kb:Solyc03g120720.3
overlap_peak_1828	SL4.0ch03	63514442	63514911	4.59161	14.3335	|Promoter_5Kb:Solyc03g120810.4
overlap_peak_1829	SL4.0ch03	63562523	63562673	5.36427	16.315	|Down_1Kb:Solyc03g120890.3
overlap_peak_1830	SL4.0ch03	63566989	63567158	9.45569	31.915	|Promoter_5Kb:Solyc03g120890.3
overlap_peak_1831	SL4.0ch03	63571726	63571926	4.6884	11.0726	|Promoter_5Kb:Solyc03g120900.3
overlap_peak_1832	SL4.0ch03	63581602	63581799	7.49048	24.2071	|Promoter_5Kb:Solyc03g120910.4
overlap_peak_1833	SL4.0ch03	63600898	63601003	7.02962	15.9842	|Promoter_5Kb:Solyc03g120930.1
overlap_peak_1834	SL4.0ch03	63602156	63602299	6.05195	14.2127	|Promoter_5Kb:Solyc03g120930.1
overlap_peak_1835	SL4.0ch03	63646495	63646641	5.8221	12.9271	|Gene:Solyc03g120980.3
overlap_peak_1836	SL4.0ch03	63726623	63726743	6.41657	13.4697	|Promoter_5Kb:Solyc03g121050.3
overlap_peak_1837	SL4.0ch03	63728019	63728367	6.53225	16.5434	|Promoter_5Kb:Solyc03g121050.3
overlap_peak_1838	SL4.0ch03	63733094	63733285	5.62608	16.0505	|Promoter_5Kb:Solyc03g121060.4
overlap_peak_1839	SL4.0ch03	63748851	63749115	4.03238	11.7177	|Promoter_5Kb:Solyc03g121070.3|Promoter_5Kb:Solyc03g121080.3
overlap_peak_1840	SL4.0ch03	63753507	63753655	7.59865	19.918	|Promoter_5Kb:Solyc03g121090.4
overlap_peak_1841	SL4.0ch03	63755426	63755528	6.69743	15.2765	|Promoter_5Kb:Solyc03g121090.4
overlap_peak_1842	SL4.0ch03	63851206	63851567	9.25592	30.3315
overlap_peak_1843	SL4.0ch03	63852801	63853198	4.65964	16.0778	|Gene:Solyc03g121250.3
overlap_peak_1844	SL4.0ch03	63866912	63867055	5.16994	13.035	|Promoter_5Kb:Solyc03g121260.3|Promoter_5Kb:Solyc03g121270.3
overlap_peak_1845	SL4.0ch03	63868888	63869099	4.29532	11.3127	|Promoter_5Kb:Solyc03g121260.3|Promoter_5Kb:Solyc03g121270.3
overlap_peak_1846	SL4.0ch03	63943181	63943341	4.40271	11.9388
overlap_peak_1847	SL4.0ch03	63948692	63948901	4.9563	12.4384	|Promoter_5Kb:Solyc03g121400.1
overlap_peak_1848	SL4.0ch03	63984961	63985154	5.36427	16.315
overlap_peak_1849	SL4.0ch03	64002639	64002808	9.1956	30.1824	|Promoter_5Kb:Solyc03g121450.3|Promoter_5Kb:Solyc03g121460.1|Promoter_5Kb:Solyc03g121470.4
overlap_peak_1850	SL4.0ch03	64004433	64004606	6.57328	19.104	|Promoter_5Kb:Solyc03g121450.3|Promoter_5Kb:Solyc03g121460.1|Promoter_5Kb:Solyc03g121470.4
overlap_peak_1851	SL4.0ch03	64056772	64056899	5.51795	11.8735
overlap_peak_1852	SL4.0ch03	64058525	64058729	8.94685	25.4065
overlap_peak_1853	SL4.0ch03	64070199	64070644	5.04461	11.3937	|Promoter_5Kb:Solyc03g121540.3
overlap_peak_1854	SL4.0ch03	64109099	64109202	5.9403	10.989	|Promoter_5Kb:Solyc03g121590.3
overlap_peak_1855	SL4.0ch03	64147940	64148167	5.28525	10.6687	|Promoter_5Kb:Solyc03g121610.3|Promoter_5Kb:Solyc03g121620.1
overlap_peak_1856	SL4.0ch03	64203591	64203711	4.88751	9.13193	|Promoter_5Kb:Solyc03g121660.3
overlap_peak_1857	SL4.0ch03	64204250	64204406	9.01915	33.4114	|Promoter_5Kb:Solyc03g121660.3
overlap_peak_1858	SL4.0ch03	64206112	64206419	7.94908	26.8831	|Down_1Kb:Solyc03g121670.4
overlap_peak_1859	SL4.0ch03	64212160	64212281	6.17994	17.2374	|Promoter_5Kb:Solyc03g121670.4|Promoter_5Kb:Solyc03g121680.3
overlap_peak_1860	SL4.0ch03	64240676	64240813	4.59161	14.3335	|Promoter_5Kb:Solyc03g121730.3
overlap_peak_1861	SL4.0ch03	64341223	64341449	6.69771	22.3759	|Promoter_5Kb:Solyc03g121860.1|Promoter_5Kb:Solyc03g121870.3
overlap_peak_1862	SL4.0ch03	64349199	64349475	6.93623	18.7788	|Promoter_5Kb:Solyc03g121880.4
overlap_peak_1863	SL4.0ch03	64356291	64356439	6.31791	22.4106	|Promoter_5Kb:Solyc03g121890.1
overlap_peak_1864	SL4.0ch03	64365422	64365550	5.28299	12.6688	|Promoter_5Kb:Solyc03g121900.1|Promoter_5Kb:Solyc03g121910.1|Promoter_5Kb:Solyc03g121920.3
overlap_peak_1865	SL4.0ch03	64367058	64367272	4.39622	13.0485	|Promoter_5Kb:Solyc03g121910.1|Gene:Solyc03g121920.3
overlap_peak_1866	SL4.0ch03	64400077	64400226	4.61103	10.268	|Promoter_5Kb:Solyc03g121960.3
overlap_peak_1867	SL4.0ch03	64400307	64400481	7.94908	26.8831	|Promoter_5Kb:Solyc03g121960.3
overlap_peak_1868	SL4.0ch03	64409251	64409361	5.79233	11.4104	|Promoter_5Kb:Solyc03g121970.1
overlap_peak_1869	SL4.0ch03	64419448	64419601	7.64335	25.0889
overlap_peak_1870	SL4.0ch03	64425214	64425483	4.17221	9.58177
overlap_peak_1871	SL4.0ch03	64460148	64460340	7.67857	23.3345	|Down_1Kb:Solyc03g122020.4|Promoter_5Kb:Solyc03g122030.1
overlap_peak_1872	SL4.0ch03	64537664	64537816	5.24506	15.599	|Promoter_5Kb:Solyc03g122180.4
overlap_peak_1873	SL4.0ch03	64542249	64542446	5.86163	23.5003	|Promoter_5Kb:Solyc03g122180.4|Promoter_5Kb:Solyc03g122190.3
overlap_peak_1874	SL4.0ch03	64605732	64605836	4.48759	7.66753	|Promoter_5Kb:Solyc03g122300.3
overlap_peak_1875	SL4.0ch03	64608087	64608350	5.52574	14.3428	|Promoter_5Kb:Solyc03g122300.3
overlap_peak_1876	SL4.0ch03	64646409	64646619	7.14681	15.3645
overlap_peak_1877	SL4.0ch03	64654530	64654659	4.9563	12.4384	|Promoter_5Kb:Solyc03g122340.3
overlap_peak_1878	SL4.0ch03	64655597	64655882	7.71219	24.3496	|Promoter_5Kb:Solyc03g122340.3
overlap_peak_1879	SL4.0ch03	64663416	64663559	7.49281	21.4871	|Promoter_5Kb:Solyc03g122350.3
overlap_peak_1880	SL4.0ch03	64703821	64703935	5.51795	11.8735
overlap_peak_1881	SL4.0ch03	64707247	64707366	4.9563	12.4384	|Promoter_5Kb:Solyc03g123370.3
overlap_peak_1882	SL4.0ch03	64709625	64709769	7.17708	21.1212	|Promoter_5Kb:Solyc03g123370.3
overlap_peak_1883	SL4.0ch03	64710083	64710555	6.65775	27.2875	|Promoter_5Kb:Solyc03g123370.3
overlap_peak_1884	SL4.0ch03	64734285	64734432	5.9603	20.057	|Promoter_5Kb:Solyc03g123420.1
overlap_peak_1885	SL4.0ch03	64785913	64786073	8.1335	21.5863	|Promoter_5Kb:Solyc03g123500.4
overlap_peak_1886	SL4.0ch03	64788972	64789143	6.42041	18.2835	|Promoter_5Kb:Solyc03g123500.4|Promoter_5Kb:Solyc03g123510.3
overlap_peak_1887	SL4.0ch03	64796040	64796341	4.88744	13.496	|Gene:Solyc03g123510.3|Promoter_5Kb:Solyc03g123520.3
overlap_peak_1888	SL4.0ch03	64798016	64798206	5.84531	13.3606	|Down_1Kb:Solyc03g123510.3|Promoter_5Kb:Solyc03g123520.3
overlap_peak_1889	SL4.0ch03	64828373	64828541	5.3669	11.5233	|Promoter_5Kb:Solyc03g123550.1|Promoter_5Kb:Solyc03g123560.3
overlap_peak_1890	SL4.0ch03	64890355	64890543	7.39064	20.774	|Promoter_5Kb:Solyc03g123640.3
overlap_peak_1891	SL4.0ch03	64900364	64900525	6.87902	20.7695	|Promoter_5Kb:Solyc03g123650.3|Promoter_5Kb:Solyc03g123660.3
overlap_peak_1892	SL4.0ch03	64920669	64920953	5.62608	16.0505	|Promoter_5Kb:Solyc03g123710.3|Promoter_5Kb:Solyc03g123720.4|Promoter_5Kb:Solyc03g123730.4
overlap_peak_1893	SL4.0ch03	64940437	64940595	8.53006	20.9683	|Promoter_5Kb:Solyc03g123740.4
overlap_peak_1894	SL4.0ch04	218061	218245	6.00831	17.53	|Promoter_5Kb:Solyc04g005270.1|Promoter_5Kb:Solyc04g005280.4
overlap_peak_1895	SL4.0ch04	257541	257700	6.86443	16.8953
overlap_peak_1896	SL4.0ch04	288910	289133	5.04952	9.48812	|Promoter_5Kb:Solyc04g005380.3
overlap_peak_1897	SL4.0ch04	290083	290196	5.04706	10.4367	|Promoter_5Kb:Solyc04g005380.3
overlap_peak_1898	SL4.0ch04	407240	407432	4.6884	11.0726	|Promoter_5Kb:Solyc04g005590.3
overlap_peak_1899	SL4.0ch04	445689	445812	5.65608	14.3335	|Down_1Kb:Solyc04g005657.1
overlap_peak_1900	SL4.0ch04	457273	457417	8.28668	23.8801
overlap_peak_1901	SL4.0ch04	467566	467707	4.86466	10.94	|Promoter_5Kb:Solyc04g005680.4|Promoter_5Kb:Solyc04g005690.4
overlap_peak_1902	SL4.0ch04	537202	537618	5.86163	23.5003	|Promoter_5Kb:Solyc04g005810.3
overlap_peak_1903	SL4.0ch04	546632	546737	4.70645	11.1165	|Promoter_5Kb:Solyc04g005820.4|Promoter_5Kb:Solyc04g005830.3
overlap_peak_1904	SL4.0ch04	729148	729264	6.14827	12.142	|Promoter_5Kb:Solyc04g006980.1
overlap_peak_1905	SL4.0ch04	765784	765909	6.17754	12.5863	|Promoter_5Kb:Solyc04g007000.2
overlap_peak_1906	SL4.0ch04	766504	766708	6.58594	16.6661	|Promoter_5Kb:Solyc04g007000.2
overlap_peak_1907	SL4.0ch04	767048	767226	8.18793	24.6108	|Promoter_5Kb:Solyc04g007000.2
overlap_peak_1908	SL4.0ch04	828581	828733	8.57253	22.544	|Promoter_5Kb:Solyc04g007070.3
overlap_peak_1909	SL4.0ch04	881010	881240	5.35035	12.8353	|Gene:Solyc04g007120.4
overlap_peak_1910	SL4.0ch04	883977	884149	7.74728	27.2689	|Promoter_5Kb:Solyc04g007120.4|Promoter_5Kb:Solyc04g007130.1
overlap_peak_1911	SL4.0ch04	889466	889567	5.33995	11.1165
overlap_peak_1912	SL4.0ch04	913770	913980	5.55176	12.6533	|Promoter_5Kb:Solyc04g007190.4
overlap_peak_1913	SL4.0ch04	914553	914667	5.94232	12.4652	|Promoter_5Kb:Solyc04g007190.4
overlap_peak_1914	SL4.0ch04	1162548	1162670	6.06561	12.7309	|Promoter_5Kb:Solyc04g007460.4
overlap_peak_1915	SL4.0ch04	1180888	1181071	6.56376	21.5546	|Promoter_5Kb:Solyc04g007470.3
overlap_peak_1916	SL4.0ch04	1203768	1203913	5.49212	15.3076	|Promoter_5Kb:Solyc04g007490.3
overlap_peak_1917	SL4.0ch04	1220429	1220652	5.50321	13.5807	|Promoter_5Kb:Solyc04g007510.4
overlap_peak_1918	SL4.0ch04	1334253	1334377	6.03698	11.9138	|Promoter_5Kb:Solyc04g007610.3|Promoter_5Kb:Solyc04g007620.1
overlap_peak_1919	SL4.0ch04	1413953	1414069	6.17754	12.5863	|Promoter_5Kb:Solyc04g007690.3|Promoter_5Kb:Solyc04g007700.3
overlap_peak_1920	SL4.0ch04	1428076	1428207	5.09026	13.1377	|Promoter_5Kb:Solyc04g007710.3
overlap_peak_1921	SL4.0ch04	1574732	1574859	6.42041	18.2835	|Promoter_5Kb:Solyc04g007870.3
overlap_peak_1922	SL4.0ch04	1596404	1596528	8.36407	26.0284	|Down_1Kb:Solyc04g007880.4|Promoter_5Kb:Solyc04g007890.3
overlap_peak_1923	SL4.0ch04	1624736	1624980	6.61453	13.8739	|Promoter_5Kb:Solyc04g007940.4
overlap_peak_1924	SL4.0ch04	1676237	1676395	8.39567	21.1769	|Promoter_5Kb:Solyc04g007990.1
overlap_peak_1925	SL4.0ch04	1755658	1755808	5.50321	13.5807	|Promoter_5Kb:Solyc04g008060.3
overlap_peak_1926	SL4.0ch04	1759631	1759865	7.79622	25.9781	|Promoter_5Kb:Solyc04g008070.3
overlap_peak_1927	SL4.0ch04	1760323	1760675	8.96189	26.9862	|Promoter_5Kb:Solyc04g008070.3
overlap_peak_1928	SL4.0ch04	1810979	1811120	4.73888	10.0023
overlap_peak_1929	SL4.0ch04	1821822	1821942	6.76394	17.5032
overlap_peak_1930	SL4.0ch04	1892106	1892224	7.14681	15.3645	|Promoter_5Kb:Solyc04g008200.4
overlap_peak_1931	SL4.0ch04	1918109	1918373	7.14681	15.3645
overlap_peak_1932	SL4.0ch04	1935473	1935620	5.80895	15.103	|Promoter_5Kb:Solyc04g008230.3
overlap_peak_1933	SL4.0ch04	1937333	1937483	5.62891	10.716	|Promoter_5Kb:Solyc04g008230.3
overlap_peak_1934	SL4.0ch04	1991413	1991522	4.42049	9.74308
overlap_peak_1935	SL4.0ch04	2078333	2078488	5.99004	11.4505
overlap_peak_1936	SL4.0ch04	2269689	2269824	8.11871	26.3867	|Promoter_5Kb:Solyc04g008620.3|Down_1Kb:Solyc04g008630.3
overlap_peak_1937	SL4.0ch04	2474805	2474978	7.63785	17.6991
overlap_peak_1938	SL4.0ch04	2652895	2653038	5.72899	13.4417	|Promoter_5Kb:Solyc04g009050.4|Down_1Kb:Solyc04g009060.4
overlap_peak_1939	SL4.0ch04	2715660	2715941	6.4298	20.7465
overlap_peak_1940	SL4.0ch04	2719873	2720085	6.50013	16.4625	|Promoter_5Kb:Solyc04g009180.3
overlap_peak_1941	SL4.0ch04	2721868	2722101	5.38388	26.8539	|Promoter_5Kb:Solyc04g009180.3
overlap_peak_1942	SL4.0ch04	2842772	2842907	7.25038	19.9835	|Promoter_5Kb:Solyc04g009370.4|Promoter_5Kb:Solyc04g009380.3
overlap_peak_1943	SL4.0ch04	2888176	2888294	4.98396	9.65775	|Promoter_5Kb:Solyc04g009440.3
overlap_peak_1944	SL4.0ch04	2890921	2891084	10.7932	36.391	|Promoter_5Kb:Solyc04g009440.3
overlap_peak_1945	SL4.0ch04	3172223	3172401	5.69131	20.2653	|Promoter_5Kb:Solyc04g009820.3
overlap_peak_1946	SL4.0ch04	3252211	3252380	4.58601	9.32473
overlap_peak_1947	SL4.0ch04	3267730	3267871	5.51795	11.8735	|Promoter_5Kb:Solyc04g009910.3
overlap_peak_1948	SL4.0ch04	3287846	3287992	4.72486	13.8946	|Promoter_5Kb:Solyc04g009940.4
overlap_peak_1949	SL4.0ch04	3332749	3332914	5.55798	12.3201	|Down_1Kb:Solyc04g009980.4
overlap_peak_1950	SL4.0ch04	3643057	3643189	5.58913	15.235	|Promoter_5Kb:Solyc04g010285.1
overlap_peak_1951	SL4.0ch04	3937068	3937207	6.0594	14.6057	|Promoter_5Kb:Solyc04g011460.3|Gene:Solyc04g011463.1
overlap_peak_1952	SL4.0ch04	4014976	4015082	4.01863	7.86122	|Promoter_5Kb:Solyc04g011550.2
overlap_peak_1953	SL4.0ch04	4094374	4094475	5.33995	11.1165	|Promoter_5Kb:Solyc04g011620.3
overlap_peak_1954	SL4.0ch04	4108465	4108610	6.68573	13.6045
overlap_peak_1955	SL4.0ch04	4143600	4143763	8.73377	23.3942	|Promoter_5Kb:Solyc04g011640.3
overlap_peak_1956	SL4.0ch04	4416451	4416589	4.44996	7.57965	|Promoter_5Kb:Solyc04g012050.3
overlap_peak_1957	SL4.0ch04	4538376	4538557	5.22421	13.8503	|Down_1Kb:Solyc04g014210.3|Promoter_5Kb:Solyc04g014220.1
overlap_peak_1958	SL4.0ch04	4565008	4565266	5.04701	15.9381	|Down_1Kb:Solyc04g014240.1|Promoter_5Kb:Solyc04g014250.3
overlap_peak_1959	SL4.0ch04	4585379	4585548	13.6332	48.1007	|Promoter_5Kb:Solyc04g014260.2
overlap_peak_1960	SL4.0ch04	4588960	4589211	7.76183	18.8864
overlap_peak_1961	SL4.0ch04	4636580	4636758	5.35817	14.5694	|Promoter_5Kb:Solyc04g014350.1|Gene:Solyc04g014360.3
overlap_peak_1962	SL4.0ch04	4711517	4711650	6.11468	16.6661	|Promoter_5Kb:Solyc04g014460.4
overlap_peak_1963	SL4.0ch04	4780315	4780455	6.91347	16.1617
overlap_peak_1964	SL4.0ch04	4813740	4814089	11.066	32.2651	|Down_1Kb:Solyc04g014515.1
overlap_peak_1965	SL4.0ch04	4830637	4830912	6.29585	19.9359
overlap_peak_1966	SL4.0ch04	4839741	4839903	6.40794	15.8397	|Down_1Kb:Solyc04g014540.3|Promoter_5Kb:Solyc04g014550.3
overlap_peak_1967	SL4.0ch04	4847379	4847494	4.78302	10.4113	|Down_1Kb:Solyc04g014550.3|Promoter_5Kb:Solyc04g014560.4
overlap_peak_1968	SL4.0ch04	4903203	4903424	4.73888	10.0023	|Promoter_5Kb:Solyc04g014610.4
overlap_peak_1969	SL4.0ch04	5027558	5027774	6.06599	15.0177	|Gene:Solyc04g014730.4|Promoter_5Kb:Solyc04g014740.3
overlap_peak_1970	SL4.0ch04	5266883	5267010	6.12931	12.4873	|Promoter_5Kb:Solyc04g015030.4
overlap_peak_1971	SL4.0ch04	5271378	5271509	4.95966	9.60594	|Gene:Solyc04g015030.4
overlap_peak_1972	SL4.0ch04	5563013	5563157	6.65517	17.6551	|Promoter_5Kb:Solyc04g015340.3
overlap_peak_1973	SL4.0ch04	5565262	5565548	6.61155	19.2037	|Promoter_5Kb:Solyc04g015340.3
overlap_peak_1974	SL4.0ch04	5596064	5596201	4.95507	11.8034	|Promoter_5Kb:Solyc04g015360.3
overlap_peak_1975	SL4.0ch04	5597395	5597496	4.87882	9.73179	|Promoter_5Kb:Solyc04g015360.3
overlap_peak_1976	SL4.0ch04	5602102	5602432	13.7265	46.9763
overlap_peak_1977	SL4.0ch04	5606337	5606459	5.64951	12.5382	|Down_1Kb:Solyc04g015370.3
overlap_peak_1978	SL4.0ch04	5689000	5689142	6.05195	14.2127	|Promoter_5Kb:Solyc04g015450.3
overlap_peak_1979	SL4.0ch04	6071270	6071389	5.55798	12.3201	|Promoter_5Kb:Solyc04g015750.3
overlap_peak_1980	SL4.0ch04	6139739	6140466	9.22169	23.9252	|Promoter_5Kb:Solyc04g015800.1|Promoter_5Kb:Solyc04g015810.1
overlap_peak_1981	SL4.0ch04	6140948	6141052	5.53301	9.48529	|Promoter_5Kb:Solyc04g015810.1
overlap_peak_1982	SL4.0ch04	6142620	6142807	5.07193	7.95301	|Promoter_5Kb:Solyc04g015810.1
overlap_peak_1983	SL4.0ch04	6243679	6243849	6.22464	11.9112
overlap_peak_1984	SL4.0ch04	6252482	6252587	4.29141	10.2088	|Promoter_5Kb:Solyc04g015850.3
overlap_peak_1985	SL4.0ch04	7010430	7010534	4.28653	9.10249	|Promoter_5Kb:Solyc04g016200.1
overlap_peak_1986	SL4.0ch04	7055157	7055290	6.58594	16.6661	|Promoter_5Kb:Solyc04g016230.4
overlap_peak_1987	SL4.0ch04	7557764	7557954	6.17754	12.5863
overlap_peak_1988	SL4.0ch04	7809512	7809750	5.8958	13.8463	|Gene:Solyc04g017690.3
overlap_peak_1989	SL4.0ch04	7812971	7813137	7.74257	22.5567	|Promoter_5Kb:Solyc04g017690.3|Down_1Kb:Solyc04g017700.4
overlap_peak_1990	SL4.0ch04	8013446	8013616	6.05195	14.2127	|Promoter_5Kb:Solyc04g017750.4
overlap_peak_1991	SL4.0ch04	8381892	8382021	6.60358	14.2566
overlap_peak_1992	SL4.0ch04	8389553	8389811	6.91627	14.4816
overlap_peak_1993	SL4.0ch04	8864451	8864648	7.14681	15.3645
overlap_peak_1994	SL4.0ch04	11660699	11660894	10.6509	32.5173
overlap_peak_1995	SL4.0ch04	11724221	11724343	6.85085	19.4121	|Promoter_5Kb:Solyc04g040160.4|Promoter_5Kb:Solyc04g040170.3
overlap_peak_1996	SL4.0ch04	11995868	11996069	5.84138	11.8776	|Promoter_5Kb:Solyc04g040050.1|Gene:Solyc04g150123.1
overlap_peak_1997	SL4.0ch04	12209176	12209423	6.22464	11.9112	|Promoter_5Kb:Solyc04g039870.3|Promoter_5Kb:Solyc04g039880.3
overlap_peak_1998	SL4.0ch04	16418450	16418567	4.68641	7.21828
[truncated: 2,787 more rows]
