# Supplementary material for: Genetic control of thermomorphogenesis in tomato inflorescences
Source: Nat Commun. 2024 Feb 17;15:1472. doi: 10.1038/s41467-024-45722-0 (PMC10874430; doi:10.1038/s41467-024-45722-0)
Supplement: Supplementary file 5 — Supplementary Data 2 [file 41467_2024_45722_MOESM5_ESM.xlsx]

## Sheet: Supplementary Data 2
Supplementary Data 2. The genes expression in each sample by RNA-seq.
GeneID	NIL-MIB2ST024	NIL-mib2MM	MAX_FPKM	FC(NIL-mib2MM/NIL-MIB2ST024)	padj(NIL-mib2MM/NIL-MIB2ST024)
Solyc00g005280.1.1	0	0	0	1	NA
Solyc00g006650.1.1	0	0	0	1	NA
Solyc00g007330.1.1	0	0	0	1	NA
Solyc00g007340.1.1	0	0	0	1	NA
Solyc00g007350.1.1	0	0	0	1	NA
Solyc00g007450.1.1	0	0	0	1	NA
Solyc00g007920.1.1	0	0	0	1	NA
Solyc00g007930.1.1	0	0	0	1	NA
Solyc00g007940.1.1	0	0	0	1	NA
Solyc00g011560.1.1	0	0	0	1	NA
Solyc00g011660.1.1	0	0.0518566	0.0518566	52.8566	0.802796
Solyc00g011670.1.1	0	0	0	1	NA
Solyc00g012540.1.1	0	0	0	1	NA
Solyc00g013100.1.1	0	0	0	1	NA
Solyc00g013110.1.1	0	0	0	1	NA
Solyc00g013170.1.1	0	0	0	1	NA
Solyc00g013180.1.1	0	0	0	1	NA
Solyc00g014290.1.1	0	0	0	1	NA
Solyc00g014790.2.1	0	0	0	1	NA
Solyc00g014800.1.1	0	0.0728681	0.0728681	73.8681	0.930836
Solyc00g014810.1.1	0	0	0	1	NA
Solyc00g014850.1.1	0.270187	0.116303	0.270187	0.432554	0.924316
Solyc00g014860.1.1	0	0	0	1	NA
Solyc00g015600.1.1	0	0	0	1	NA
Solyc00g016590.1.1	0	0	0	1	NA
Solyc00g019730.1.1	0	0	0	1	NA
Solyc00g019750.1.1	0	0	0	1	NA
Solyc00g019950.1.1	0.401551	0.36827	0.401551	0.917324	1
Solyc00g019970.2.1	0.122203	0.289251	0.289251	2.35588	0.850714
Solyc00g019980.2.1	0.0283093	0.189567	0.189567	6.50194	0.464586
Solyc00g019990.1.1	0	0.219959	0.219959	220.959	0.859433
Solyc00g020000.1.1	0	0	0	1	NA
Solyc00g020010.1.1	0	0	0	1	NA
Solyc00g020020.2.1	0	0.0563238	0.0563238	57.3238	0.763668
Solyc00g020030.1.1	0	0	0	1	NA
Solyc00g020040.1.1	0.225584	0.212149	0.225584	0.940705	1
Solyc00g021630.1.1	0.0558518	0.127465	0.127465	2.25965	0.863054
Solyc00g021640.2.1	2.54353	3.03285	3.03285	1.1923	0.820084
Solyc00g021650.1.1	0	0.252786	0.252786	253.786	0.765986
Solyc00g021660.1.1	0	0	0	1	NA
Solyc00g022070.1.1	0	0	0	1	NA
Solyc00g022080.1.1	0	0	0	1	NA
Solyc00g022090.1.1	0	0	0	1	NA
Solyc00g022100.1.1	0	0	0	1	NA
Solyc00g023570.1.1	0	0	0	1	NA
Solyc00g023580.1.1	0	0	0	1	NA
Solyc00g023590.2.1	0	0.0336799	0.0336799	34.6799	0.850296
Solyc00g023600.1.1	0	0	0	1	NA
Solyc00g023700.2.1	0	0	0	1	NA
Solyc00g023710.1.1	0	0	0	1	NA
Solyc00g025290.1.1	0	0	0	1	NA
Solyc00g025300.1.1	0	0	0	1	NA
Solyc00g025400.2.1	0	0	0	1	NA
Solyc00g028960.1.1	0	0.155071	0.155071	156.071	0.970338
Solyc00g032030.1.1	0	0	0	1	NA
Solyc00g036520.1.1	0	0	0	1	NA
Solyc00g036530.1.1	0	0	0	1	NA
Solyc00g047180.1.1	0	0	0	1	NA
Solyc00g047190.1.1	0	0	0	1	NA
Solyc00g047200.1.1	0	0	0	1	NA
Solyc00g049210.1.1	0	0	0	1	NA
Solyc00g049220.1.1	0	0	0	1	NA
Solyc00g052430.2.1	0	0	0	1	NA
Solyc00g052530.2.1	0	0	0	1	NA
Solyc00g052540.1.1	0	0	0	1	NA
Solyc00g069880.2.1	0	0	0	1	NA
Solyc00g072800.2.1	0	0	0	1	NA
Solyc00g076250.1.1	0	0	0	1	NA
Solyc00g094520.1.1	0.460906	0	0.460906	0.00216494	0.562356
Solyc00g094530.1.1	0	0.153396	0.153396	154.396	0.602687
Solyc00g094540.1.1	0.0376517	0.362082	0.362082	9.3937	0.426766
Solyc00g094550.1.1	0.159296	0	0.159296	0.00623847	0.909314
Solyc00g112190.2.1	0	0	0	1	NA
Solyc00g118680.2.1	0	0	0	1	NA
Solyc00g118690.1.1	0.0466501	0.135763	0.135763	2.87016	0.970338
Solyc00g125980.1.1	0	0	0	1	NA
Solyc00g125990.1.1	0	0	0	1	NA
Solyc00g126000.1.1	0	0	0	1	NA
Solyc00g126010.1.1	0	0	0	1	NA
Solyc00g142160.1.1	0	0	0	1	NA
Solyc00g142170.2.1	0	0	0	1	NA
Solyc00g153980.1.1	0	0	0	1	NA
Solyc00g164580.1.1	0	0	0	1	NA
Solyc00g180440.1.1	0	0	0	1	NA
Solyc00g181240.1.1	0	0	0	1	NA
Solyc00g181250.2.1	0	0	0	1	NA
Solyc00g198360.1.1	0	0	0	1	NA
Solyc00g210860.1.1	0	0	0	1	NA
Solyc00g230060.1.1	0	0	0	1	NA
Solyc00g230070.1.1	0	0	0	1	NA
Solyc00g230080.1.1	0	0	0	1	NA
Solyc00g244280.1.1	0	0	0	1	NA
Solyc00g244290.1.1	0	0	0	1	NA
Solyc00g244300.1.1	0	0	0	1	NA
Solyc00g254910.1.1	0	0	0	1	NA
Solyc00g266110.1.1	0	0	0	1	NA
Solyc00g277510.1.1	0	0	0	1	NA
Solyc00g281110.1.1	0	0	0	1	NA
Solyc00g284510.1.1	0	0	0	1	NA
Solyc00g308530.1.1	0	0	0	1	NA
Solyc00g309530.1.1	0	0	0	1	NA
Solyc00g316530.1.1	0	0	0	1	NA
Solyc00g320430.1.1	0	0	0	1	NA
Solyc00g322630.1.1	0	0	0	1	NA
Solyc00g500001.1.1	0	0	0	1	NA
Solyc00g500002.1.1	0	0	0	1	NA
Solyc00g500003.1.1	0	0	0	1	NA
Solyc00g500004.1.1	0	0	0	1	NA
Solyc00g500005.1.1	0	0	0	1	NA
Solyc00g500006.1.1	0	0	0	1	NA
Solyc00g500007.1.1	0	0	0	1	NA
Solyc00g500008.1.1	0	0	0	1	NA
Solyc00g500009.1.1	0	0	0	1	NA
Solyc00g500010.1.1	0	0	0	1	NA
Solyc00g500011.1.1	0	0	0	1	NA
Solyc00g500012.1.1	0	0	0	1	NA
Solyc00g500013.1.1	0	0	0	1	NA
Solyc00g500014.1.1	0	0	0	1	NA
Solyc00g500015.1.1	0	0	0	1	NA
Solyc00g500016.1.1	0	0	0	1	NA
Solyc00g500017.1.1	0	0	0	1	NA
Solyc00g500018.1.1	0	0	0	1	NA
Solyc00g500019.1.1	0	0	0	1	NA
Solyc00g500020.1.1	0	0.0648803	0.0648803	65.8803	0.932142
Solyc00g500021.1.1	0	0	0	1	NA
Solyc00g500022.1.1	0.0153396	0	0.0153396	0.0612011	1
Solyc00g500023.1.1	0.0549577	0.139031	0.139031	2.50244	0.927991
Solyc00g500024.1.1	0	0	0	1	NA
Solyc00g500025.1.1	0	0	0	1	NA
Solyc00g500026.1.1	0	0	0	1	NA
Solyc00g500027.1.1	0	0	0	1	NA
Solyc00g500028.1.1	0	0	0	1	NA
Solyc00g500029.1.1	0	0	0	1	NA
Solyc00g500030.1.1	0	0	0	1	NA
Solyc00g500031.1.1	0	0	0	1	NA
Solyc00g500032.1.1	0	0	0	1	NA
Solyc00g500033.1.1	0	0	0	1	NA
Solyc00g500034.1.1	0	0	0	1	NA
Solyc00g500035.1.1	0	0	0	1	NA
Solyc00g500036.1.1	0	0	0	1	NA
Solyc00g500037.1.1	0	0	0	1	NA
Solyc00g500038.1.1	0	0	0	1	NA
Solyc00g500039.1.1	0.144953	0.289279	0.289279	1.98885	0.991578
Solyc00g500040.1.1	0	0	0	1	NA
Solyc00g500041.1.1	0	0	0	1	NA
Solyc00g500042.1.1	0	0	0	1	NA
Solyc00g500043.1.1	0	0	0	1	NA
Solyc00g500044.1.1	0	0	0	1	NA
Solyc00g500045.1.1	0	0	0	1	NA
Solyc00g500046.1.1	0	0	0	1	NA
Solyc00g500047.1.1	0	0	0	1	NA
Solyc00g500048.1.1	0	0	0	1	NA
Solyc00g500049.1.1	0	0	0	1	NA
Solyc00g500050.1.1	0	0	0	1	NA
Solyc00g500051.1.1	0	0	0	1	NA
Solyc00g500052.1.1	0	0	0	1	NA
Solyc00g500053.1.1	0	0	0	1	NA
Solyc00g500054.1.1	0	0	0	1	NA
Solyc00g500055.1.1	0	0	0	1	NA
Solyc00g500056.1.1	0	0	0	1	NA
Solyc00g500057.1.1	0	0	0	1	NA
Solyc00g500058.1.1	0	0	0	1	NA
Solyc00g500059.1.1	0	0	0	1	NA
Solyc00g500060.1.1	0	0	0	1	NA
Solyc00g500061.1.1	0	0.0507151	0.0507151	51.7151	0.994078
Solyc00g500062.1.1	0.430316	0.734683	0.734683	1.70567	0.770215
Solyc00g500063.1.1	1.94558	3.34508	3.34508	1.71895	0.627386
Solyc00g500064.1.1	0	0	0	1	NA
Solyc00g500065.1.1	0.062545	0.508637	0.508637	8.0201	0.0222748
Solyc00g500066.1.1	0.247063	0.307237	0.307237	1.24258	1
Solyc00g500067.1.1	0	0	0	1	NA
Solyc00g500068.1.1	0	0	0	1	NA
Solyc00g500069.1.1	0	0.0628453	0.0628453	63.8453	1
Solyc00g500070.1.1	0	0	0	1	NA
Solyc00g500071.1.1	0	0	0	1	NA
Solyc00g500072.1.1	0	0	0	1	NA
Solyc00g500073.1.1	0	0	0	1	NA
Solyc00g500074.1.1	0.045513	0.217542	0.217542	4.6985	0.891426
Solyc00g500075.1.1	0	0	0	1	NA
Solyc00g500076.1.1	0	0	0	1	NA
Solyc00g500077.1.1	0	0	0	1	NA
Solyc00g500078.1.1	0	0	0	1	NA
Solyc00g500079.1.1	0	0	0	1	NA
Solyc00g500080.1.1	0	0	0	1	NA
Solyc00g500081.1.1	0	0	0	1	NA
Solyc00g500082.1.1	0	0	0	1	NA
Solyc00g500083.1.1	0	0	0	1	NA
Solyc00g500084.1.1	0	0	0	1	NA
Solyc00g500085.1.1	0	0	0	1	NA
Solyc00g500086.1.1	0	0	0	1	NA
Solyc00g500087.1.1	0	0	0	1	NA
Solyc00g500088.1.1	0	0	0	1	NA
Solyc00g500089.1.1	0	0	0	1	NA
Solyc00g500090.1.1	0	0	0	1	NA
Solyc00g500091.1.1	0	0	0	1	NA
Solyc00g500092.1.1	0	0	0	1	NA
Solyc00g500093.1.1	0	0	0	1	NA
Solyc00g500094.1.1	0	0	0	1	NA
Solyc00g500095.1.1	0.0804018	0.0239358	0.0804018	0.306329	0.666721
Solyc00g500096.1.1	0	0	0	1	NA
Solyc00g500097.1.1	0	0	0	1	NA
Solyc00g500098.1.1	0	0	0	1	NA
Solyc00g500099.1.1	0	0	0	1	NA
Solyc00g500100.1.1	0	0	0	1	NA
Solyc00g500101.1.1	0	0	0	1	NA
Solyc00g500102.1.1	0	0	0	1	NA
Solyc00g500103.1.1	0.0130596	0.041386	0.041386	3.01472	0.97822
Solyc00g500104.1.1	0	0	0	1	NA
Solyc00g500105.1.1	0	0	0	1	NA
Solyc00g500106.1.1	0	0	0	1	NA
Solyc00g500107.1.1	0	0	0	1	NA
Solyc00g500108.1.1	0	0	0	1	NA
Solyc00g500109.1.1	0	0	0	1	NA
Solyc00g500110.1.1	0	0	0	1	NA
Solyc00g500111.1.1	0	0	0	1	NA
Solyc00g500112.1.1	0.0336722	0	0.0336722	0.0288415	1
Solyc00g500113.1.1	0	0	0	1	NA
Solyc00g500114.1.1	0	0	0	1	NA
Solyc00g500115.1.1	0.0890685	0	0.0890685	0.0111027	0.97033
Solyc00g500116.1.1	0	0	0	1	NA
Solyc00g500117.1.1	0	0	0	1	NA
Solyc00g500118.1.1	0	0	0	1	NA
Solyc00g500119.1.1	0	0	0	1	NA
Solyc00g500120.1.1	0	0	0	1	NA
Solyc00g500121.1.1	0	0	0	1	NA
Solyc00g500122.1.1	0	0	0	1	NA
Solyc00g500123.1.1	0	0	0	1	NA
Solyc00g500124.1.1	0	0	0	1	NA
Solyc00g500125.1.1	0	0	0	1	NA
Solyc00g500126.1.1	0	0	0	1	NA
Solyc00g500127.1.1	0	0	0	1	NA
Solyc00g500128.1.1	0	0	0	1	NA
Solyc00g500129.1.1	0	0	0	1	NA
Solyc00g500130.1.1	0	0	0	1	NA
Solyc00g500131.1.1	0	0	0	1	NA
Solyc00g500132.1.1	0	0	0	1	NA
Solyc00g500133.1.1	0	0	0	1	NA
Solyc00g500134.1.1	0	0	0	1	NA
Solyc00g500135.1.1	0	0	0	1	NA
Solyc00g500136.1.1	0	0	0	1	NA
Solyc00g500137.1.1	0	0	0	1	NA
Solyc00g500138.1.1	0	0	0	1	NA
Solyc00g500139.1.1	0	0	0	1	NA
Solyc00g500140.1.1	0	0	0	1	NA
Solyc00g500141.1.1	0	0	0	1	NA
Solyc00g500142.1.1	0	0	0	1	NA
Solyc00g500143.1.1	0	0	0	1	NA
Solyc00g500144.1.1	0	0	0	1	NA
Solyc00g500145.1.1	0	0	0	1	NA
Solyc00g500146.1.1	0	0	0	1	NA
Solyc00g500147.1.1	0	0	0	1	NA
Solyc00g500148.1.1	0	0	0	1	NA
Solyc00g500149.1.1	0	0	0	1	NA
Solyc00g500150.1.1	0	0	0	1	NA
Solyc00g500151.1.1	0	0	0	1	NA
Solyc00g500152.1.1	0	0	0	1	NA
Solyc00g500153.1.1	0	0	0	1	NA
Solyc00g500154.1.1	0	0	0	1	NA
Solyc00g500155.1.1	0	0	0	1	NA
Solyc00g500156.1.1	0	0	0	1	NA
Solyc00g500157.1.1	0	0	0	1	NA
Solyc00g500158.1.1	0	0	0	1	NA
Solyc00g500159.1.1	0	0	0	1	NA
Solyc00g500160.1.1	0	0	0	1	NA
Solyc00g500161.1.1	0	0	0	1	NA
Solyc00g500162.1.1	0	0	0	1	NA
Solyc00g500163.1.1	0	0	0	1	NA
Solyc00g500164.1.1	0	0	0	1	NA
Solyc00g500165.1.1	0	0	0	1	NA
Solyc00g500166.1.1	0	0	0	1	NA
Solyc00g500167.1.1	0	0	0	1	NA
Solyc00g500168.1.1	0	0	0	1	NA
Solyc00g500169.1.1	0	0	0	1	NA
Solyc00g500170.1.1	0	0	0	1	NA
Solyc00g500171.1.1	0	0	0	1	NA
Solyc00g500172.1.1	0.0218202	0	0.0218202	0.0438208	1
Solyc00g500173.1.1	0	0	0	1	NA
Solyc00g500174.1.1	0	0	0	1	NA
Solyc00g500175.1.1	0	0	0	1	NA
Solyc00g500176.1.1	0	0	0	1	NA
Solyc00g500177.1.1	0	0	0	1	NA
Solyc00g500178.1.1	0	0	0	1	NA
Solyc00g500179.1.1	0	0	0	1	NA
Solyc00g500180.1.1	0	0	0	1	NA
Solyc00g500181.1.1	0	0	0	1	NA
Solyc00g500182.1.1	0	0	0	1	NA
Solyc00g500183.1.1	1.16815	1.16723	1.16815	0.999217	1
Solyc00g500184.1.1	0.0720455	0.364974	0.364974	5.01023	0.131176
Solyc00g500185.1.1	0.0437669	0.231718	0.231718	5.19844	0.273716
Solyc00g500186.1.1	0	0	0	1	NA
Solyc00g500187.1.1	0	0	0	1	NA
Solyc00g500188.1.1	0	0	0	1	NA
Solyc00g500189.1.1	0	0	0	1	NA
Solyc00g500190.1.1	0	0	0	1	NA
Solyc00g500191.1.1	0	0	0	1	NA
Solyc00g500192.1.1	0	0	0	1	NA
Solyc00g500193.1.1	0	0.0330852	0.0330852	34.0852	0.929
Solyc00g500194.1.1	0	0	0	1	NA
Solyc00g500195.1.1	0	0	0	1	NA
Solyc00g500196.1.1	0	0	0	1	NA
Solyc00g500197.1.1	0	0	0	1	NA
Solyc00g500198.1.1	0	0	0	1	NA
Solyc00g500199.1.1	0	0	0	1	NA
Solyc00g500200.1.1	0	0	0	1	NA
Solyc00g500201.1.1	0	0	0	1	NA
Solyc00g500202.1.1	0	0	0	1	NA
Solyc00g500203.1.1	0	0	0	1	NA
Solyc00g500204.1.1	0	0	0	1	NA
Solyc00g500205.1.1	0	0	0	1	NA
Solyc00g500206.1.1	0	0.025945	0.025945	26.945	0.752217
Solyc00g500207.1.1	0	0	0	1	NA
Solyc00g500208.1.1	0	0	0	1	NA
Solyc00g500209.1.1	0	0	0	1	NA
Solyc00g500210.1.1	0	0	0	1	NA
Solyc00g500211.1.1	0	0	0	1	NA
Solyc00g500212.1.1	0	0	0	1	NA
Solyc00g500213.1.1	0	0	0	1	NA
Solyc00g500214.1.1	0	0	0	1	NA
Solyc00g500215.1.1	0	0	0	1	NA
Solyc00g500216.1.1	0.00912266	0	0.00912266	0.0987883	1
Solyc00g500217.1.1	0	0	0	1	NA
Solyc00g500218.1.1	0	0	0	1	NA
Solyc00g500219.1.1	0	0	0	1	NA
Solyc00g500220.1.1	0	0	0	1	NA
Solyc00g500221.1.1	0.0292685	0	0.0292685	0.0330377	0.953332
Solyc00g500222.1.1	0.0268941	0.0252786	0.0268941	0.942085	1
Solyc00g500223.1.1	0	0	0	1	NA
Solyc00g500224.1.1	0	0	0	1	NA
Solyc00g500225.1.1	0	0	0	1	NA
Solyc00g500226.1.1	0	0	0	1	NA
Solyc00g500227.1.1	0	0	0	1	NA
Solyc00g500228.1.1	0.0707239	0.148568	0.148568	2.08533	0.653263
Solyc00g500229.1.1	0	0	0	1	NA
Solyc00g500230.1.1	0	0	0	1	NA
Solyc00g500231.1.1	0	0	0	1	NA
Solyc00g500232.1.1	0	0	0	1	NA
Solyc00g500233.1.1	0	0	0	1	NA
Solyc00g500234.1.1	0	0	0	1	NA
Solyc00g500235.1.1	0	0	0	1	NA
Solyc00g500236.1.1	0	0	0	1	NA
Solyc00g500237.1.1	0	0	0	1	NA
Solyc00g500238.1.1	0	0	0	1	NA
Solyc00g500239.1.1	0	0	0	1	NA
Solyc00g500240.1.1	0	0	0	1	NA
Solyc00g500241.1.1	0	0	0	1	NA
Solyc00g500242.1.1	0	0	0	1	NA
Solyc00g500243.1.1	0	0	0	1	NA
Solyc00g500244.1.1	0	0	0	1	NA
Solyc00g500245.1.1	0	0	0	1	NA
Solyc00g500246.1.1	0	0	0	1	NA
Solyc00g500247.1.1	0	0	0	1	NA
Solyc00g500248.1.1	0	0	0	1	NA
Solyc00g500249.1.1	0	0	0	1	NA
Solyc00g500250.1.1	0.0756137	0.0948776	0.0948776	1.25144	0.997428
Solyc00g500251.1.1	0	0	0	1	NA
Solyc00g500252.1.1	0	0	0	1	NA
Solyc00g500253.1.1	0	0	0	1	NA
Solyc00g500254.1.1	0	0.160945	0.160945	161.945	0.8219
Solyc00g500255.1.1	0	0	0	1	NA
Solyc00g500256.1.1	0	0	0	1	NA
Solyc00g500257.1.1	0	0	0	1	NA
Solyc00g500258.1.1	0	0	0	1	NA
Solyc00g500259.1.1	0	0	0	1	NA
Solyc00g500260.1.1	0	0	0	1	NA
Solyc00g500261.1.1	0	0	0	1	NA
Solyc00g500262.1.1	0	0	0	1	NA
Solyc00g500263.1.1	0	0	0	1	NA
Solyc00g500264.1.1	0	0	0	1	NA
Solyc00g500265.1.1	0	0	0	1	NA
Solyc00g500266.1.1	0	0	0	1	NA
Solyc00g500267.1.1	0	0	0	1	NA
Solyc00g500268.1.1	0	0.00901135	0.00901135	10.0114	1
Solyc00g500269.1.1	0	0	0	1	NA
Solyc00g500270.1.1	0	0	0	1	NA
Solyc00g500271.1.1	0	0	0	1	NA
Solyc00g500272.1.1	0	0	0	1	NA
Solyc00g500273.1.1	0	0	0	1	NA
Solyc00g500274.1.1	0	0	0	1	NA
Solyc00g500275.1.1	0	0	0	1	NA
Solyc00g500276.1.1	0	0	0	1	NA
Solyc00g500277.1.1	0	0	0	1	NA
Solyc00g500278.1.1	0	0	0	1	NA
Solyc00g500279.1.1	0	0	0	1	NA
Solyc00g500280.1.1	0	0	0	1	NA
Solyc00g500281.1.1	0	0	0	1	NA
Solyc00g500282.1.1	0	0	0	1	NA
Solyc00g500283.1.1	0	0	0	1	NA
Solyc00g500284.1.1	0	0	0	1	NA
Solyc00g500285.1.1	0	0	0	1	NA
Solyc00g500286.1.1	0	0	0	1	NA
Solyc00g500287.1.1	0	0	0	1	NA
Solyc00g500288.1.1	0	0	0	1	NA
Solyc00g500289.1.1	0	0	0	1	NA
Solyc00g500290.1.1	0	0.00366428	0.00366428	4.66428	0.89027
Solyc00g500291.1.1	0	0	0	1	NA
Solyc00g500292.1.1	0	0	0	1	NA
Solyc00g500293.1.1	0.0325923	0.0694879	0.0694879	2.09833	1
Solyc00g500294.1.1	0	0.0476568	0.0476568	48.6568	0.821075
Solyc00g500295.1.1	0	0	0	1	NA
Solyc00g500296.1.1	0.0114649	0.0111843	0.0114649	0.977495	1
Solyc00g500297.1.1	0	0	0	1	NA
Solyc00g500298.1.1	0	0	0	1	NA
Solyc00g500299.1.1	0	0	0	1	NA
Solyc00g500300.1.1	0	0	0	1	NA
Solyc00g500301.1.1	0	0	0	1	NA
Solyc00g500302.1.1	0	0	0	1	NA
Solyc00g500303.1.1	0	0	0	1	NA
Solyc00g500304.1.1	0	0	0	1	NA
Solyc00g500305.1.1	0	0	0	1	NA
Solyc00g500306.1.1	0	0	0	1	NA
Solyc00g500307.1.1	0	0	0	1	NA
Solyc00g500308.1.1	0	0	0	1	NA
Solyc00g500309.1.1	0	0	0	1	NA
Solyc00g500310.1.1	0	0	0	1	NA
Solyc00g500311.1.1	0	0	0	1	NA
Solyc00g500312.1.1	0	0	0	1	NA
Solyc00g500313.1.1	0	0	0	1	NA
Solyc00g500314.1.1	0	0	0	1	NA
Solyc00g500315.1.1	0	0	0	1	NA
Solyc00g500316.1.1	0	0	0	1	NA
Solyc00g500317.1.1	0	0	0	1	NA
Solyc00g500318.1.1	0	0	0	1	NA
Solyc00g500319.1.1	0	0	0	1	NA
Solyc00g500320.1.1	0	0	0	1	NA
Solyc00g500321.1.1	0	0	0	1	NA
Solyc00g500322.1.1	0	0.0457989	0.0457989	46.7989	1
Solyc00g500323.1.1	0	0	0	1	NA
Solyc00g500324.1.1	0	0	0	1	NA
Solyc00g500325.1.1	0	0	0	1	NA
Solyc00g500326.1.1	0	0	0	1	NA
Solyc00g500327.1.1	0	0	0	1	NA
Solyc00g500328.1.1	0	0	0	1	NA
Solyc00g500329.1.1	0	0	0	1	NA
Solyc00g500330.1.1	0	0	0	1	NA
Solyc00g500331.1.1	0	0	0	1	NA
Solyc00g500332.1.1	0	0.014436	0.014436	15.436	0.973571
Solyc00g500333.1.1	0	0	0	1	NA
Solyc00g500334.1.1	0	0	0	1	NA
Solyc00g500335.1.1	0	0	0	1	NA
Solyc00g500336.1.1	0	0	0	1	NA
Solyc00g500337.1.1	0	0	0	1	NA
Solyc00g500338.1.1	0	0	0	1	NA
Solyc00g500339.1.1	0	0	0	1	NA
Solyc00g500340.1.1	0	0	0	1	NA
Solyc00g500341.1.1	0	0	0	1	NA
Solyc00g500342.1.1	0	0	0	1	NA
Solyc00g500343.1.1	0	0	0	1	NA
Solyc00g500344.1.1	0	0	0	1	NA
Solyc00g500345.1.1	0	0	0	1	NA
Solyc00g500346.1.1	0	0	0	1	NA
Solyc00g500347.1.1	0	0	0	1	NA
Solyc00g500348.1.1	0	0	0	1	NA
Solyc00g500349.1.1	0	0	0	1	NA
Solyc00g500350.1.1	0	0	0	1	NA
Solyc00g500351.1.1	0	0	0	1	NA
Solyc00g500352.1.1	0	0	0	1	NA
Solyc00g500353.1.1	0	0	0	1	NA
Solyc00g500354.1.1	0	0	0	1	NA
Solyc00g500355.1.1	0	0	0	1	NA
Solyc00g500356.1.1	0	0	0	1	NA
Solyc00g500357.1.1	0	0	0	1	NA
Solyc00g500358.1.1	0	0	0	1	NA
Solyc00g500359.1.1	0	0	0	1	NA
Solyc00g500360.1.1	0	0	0	1	NA
Solyc00g500361.1.1	0.0259385	0.122423	0.122423	4.58167	0.629764
Solyc00g500362.1.1	0	0	0	1	NA
Solyc00g500363.1.1	0	0	0	1	NA
Solyc00g500364.1.1	0	0	0	1	NA
Solyc00g500365.1.1	0	0	0	1	NA
Solyc00g500366.1.1	0	0	0	1	NA
Solyc00g500367.1.1	0	0	0	1	NA
Solyc00g500368.1.1	0	0	0	1	NA
Solyc00g500369.1.1	0	0	0	1	NA
Solyc00g500370.1.1	0	0	0	1	NA
Solyc00g500371.1.1	0	0	0	1	NA
Solyc00g500372.1.1	0	0	0	1	NA
Solyc00g500373.1.1	2.06141	1.95061	2.06141	0.946278	0.962187
Solyc00g500374.1.1	0	0	0	1	NA
Solyc00g500375.1.1	0	0	0	1	NA
Solyc00g500376.1.1	0	0	0	1	NA
Solyc00g500377.1.1	0	0	0	1	NA
Solyc00g500378.1.1	0	0	0	1	NA
Solyc00g500379.1.1	0	0	0	1	NA
Solyc00g500380.1.1	0	0	0	1	NA
Solyc00g500381.1.1	0	0	0	1	NA
Solyc00g500382.1.1	0	0	0	1	NA
Solyc00g500383.1.1	0	0	0	1	NA
Solyc00g500384.1.1	0	0	0	1	NA
Solyc00g500385.1.1	0	0	0	1	NA
Solyc00g500386.1.1	0	0	0	1	NA
Solyc00g500387.1.1	0	0	0	1	NA
Solyc00g500388.1.1	0	0	0	1	NA
Solyc00g500389.1.1	0	0	0	1	NA
Solyc00g500390.1.1	0	0	0	1	NA
Solyc00g500391.1.1	0	0	0	1	NA
Solyc00g500392.1.1	0	0	0	1	NA
Solyc00g500393.1.1	0	0	0	1	NA
Solyc00g500394.1.1	0	0	0	1	NA
Solyc00g500395.1.1	0	0	0	1	NA
Solyc00g500396.1.1	0	0	0	1	NA
Solyc00g500397.1.1	0	0	0	1	NA
Solyc00g500398.1.1	0	0	0	1	NA
Solyc00g500399.1.1	0	0	0	1	NA
Solyc00g500400.1.1	0	0	0	1	NA
Solyc00g500401.1.1	0	0	0	1	NA
Solyc00g500402.1.1	0	0	0	1	NA
Solyc00g500403.1.1	0	0	0	1	NA
Solyc00g500404.1.1	0	0	0	1	NA
Solyc00g500405.1.1	0	0	0	1	NA
Solyc00g500406.1.1	0	0	0	1	NA
Solyc00g500407.1.1	0	0	0	1	NA
Solyc00g500408.1.1	0	0	0	1	NA
Solyc00g500409.1.1	0	0	0	1	NA
Solyc01g004000.1.1	0	0	0	1	NA
Solyc01g004002.1.1	0	0	0	1	NA
Solyc01g004004.1.1	0	0	0	1	NA
Solyc01g004006.1.1	0	0	0	1	NA
Solyc01g004008.1.1	0	0	0	1	NA
Solyc01g005000.3.1	19.1118	20.2239	20.2239	1.05819	0.77114
Solyc01g005010.4.1	13.6176	14.8708	14.8708	1.09202	0.703574
Solyc01g005020.3.1	19.1263	19.0637	19.1263	0.996723	0.948568
Solyc01g005030.4.1	7.34679	7.02014	7.34679	0.955544	0.728868
Solyc01g005040.3.1	0.365717	0.331319	0.365717	0.906201	1
Solyc01g005050.4.1	0	0	0	1	NA
Solyc01g005060.3.1	5.93137	6.27869	6.27869	1.05855	0.92345
Solyc01g005070.3.1	0.152665	0.13237	0.152665	0.867929	1
Solyc01g005080.3.1	20.125	20.3089	20.3089	1.00914	1
Solyc01g005090.3.1	0	0	0	1	NA
Solyc01g005100.4.1	14.6279	13.7362	14.6279	0.939046	0.669275
Solyc01g005110.3.1	8.78474	11.1227	11.1227	1.26611	0.133921
Solyc01g005120.3.1	20.9498	21.3636	21.3636	1.01975	0.996464
Solyc01g005130.2.1	12.8908	14.8165	14.8165	1.14937	0.376642
Solyc01g005140.3.1	0.0110151	0	0.0110151	0.0832284	1
Solyc01g005150.3.1	2.00245	2.14706	2.14706	1.07218	1
Solyc01g005160.4.1	0	0	0	1	NA
Solyc01g005180.1.1	3.12552	2.53053	3.12552	0.809694	0.893612
Solyc01g005210.4.1	27.5699	27.1065	27.5699	0.983191	0.806641
Solyc01g005220.3.1	0.423691	0.281765	0.423691	0.665814	0.847238
Solyc01g005230.4.1	0.0637364	0	0.0637364	0.0154473	0.609236
Solyc01g005240.4.1	33.0581	31.8764	33.0581	0.964254	0.631149
Solyc01g005250.4.1	40.4522	43.8362	43.8362	1.08365	0.270506
Solyc01g005253.1.1	6.07582	6.33044	6.33044	1.0419	0.976829
Solyc01g005257.1.1	29.6101	28.5216	29.6101	0.96324	0.744272
Solyc01g005280.3.1	15.6761	16.2863	16.2863	1.03892	0.967363
Solyc01g005290.4.1	36.8589	36.1692	36.8589	0.981288	0.897031
Solyc01g005300.4.1	62.9377	82.0208	82.0208	1.3032	4.17532e-15
Solyc01g005310.3.1	0.0460693	0.0719761	0.0719761	1.5504	0.957047
Solyc01g005320.2.1	0.23055	0.385716	0.385716	1.67012	0.933089
Solyc01g005330.3.1	63.7832	68.9558	68.9558	1.0811	0.17021
Solyc01g005340.3.1	5.51307	5.09451	5.51307	0.924091	0.730068
Solyc01g005350.4.1	0.942867	0.892932	0.942867	0.947095	1
Solyc01g005360.4.1	0.107213	0.0355403	0.107213	0.337671	0.797642
Solyc01g005370.3.1	0.969784	0.951508	0.969784	0.981174	1
Solyc01g005380.3.1	13.5104	14.1104	14.1104	1.0444	0.894259
Solyc01g005390.3.1	1.32256	1.43447	1.43447	1.08456	0.991526
Solyc01g005400.3.1	6.47352	6.53314	6.53314	1.00921	1
Solyc01g005410.4.1	6.31275	5.63454	6.31275	0.892582	0.749638
Solyc01g005420.2.1	0.852893	1.71114	1.71114	2.0051	0.0569876
Solyc01g005430.3.1	6.23231	6.06127	6.23231	0.97256	0.929689
Solyc01g005440.4.1	108.976	110.182	110.182	1.01107	1
Solyc01g005450.3.1	2.79365	3.13909	3.13909	1.12361	0.874521
Solyc01g005460.4.1	17.5014	17.4198	17.5014	0.995336	1
Solyc01g005470.3.1	0.993393	1.96455	1.96455	1.97663	0.00820175
Solyc01g005480.3.1	10.4262	9.84448	10.4262	0.944214	0.722532
Solyc01g005490.3.1	14.2912	16.1653	16.1653	1.13113	0.29699
Solyc01g005500.3.1	0.481146	0.575126	0.575126	1.19492	0.944464
Solyc01g005510.3.1	0.0620376	0.0651932	0.0651932	1.05006	1
Solyc01g005520.4.1	54.1436	51.6227	54.1436	0.953442	0.42744
Solyc01g005530.3.1	33.08	34.8212	34.8212	1.05264	0.854105
Solyc01g005540.4.1	21.3775	23.942	23.942	1.11996	0.105948
Solyc01g005550.3.1	187.331	177.733	187.331	0.948766	0.0589173
Solyc01g005560.3.1	126.336	128.751	128.751	1.01911	0.97822
Solyc01g005570.4.1	52.6227	55.3316	55.3316	1.05148	0.77103
Solyc01g005580.2.1	62.1415	62.3473	62.3473	1.00331	1
Solyc01g005590.2.1	30.3287	48.5127	48.5127	1.59954	0.0165417
Solyc01g005600.4.1	31.8951	29.1854	31.8951	0.915046	0.156818
Solyc01g005610.4.1	0	0	0	1	NA
Solyc01g005620.3.1	231.606	231.791	231.791	1.0008	0.947438
Solyc01g005630.3.1	0	0	0	1	NA
Solyc01g005640.4.1	13.2927	12.7427	13.2927	0.958629	0.831412
Solyc01g005650.3.1	0	0	0	1	NA
Solyc01g005660.3.1	0	0	0	1	NA
Solyc01g005670.3.1	4.74031	4.49689	4.74031	0.948658	0.896967
Solyc01g005680.4.1	0.286582	0.272728	0.286582	0.951829	1
Solyc01g005690.3.1	57.284	58.6696	58.6696	1.02419	0.944096
Solyc01g005700.3.1	11.5395	11.1845	11.5395	0.969241	0.820084
Solyc01g005710.2.1	0.0806337	0.0580068	0.0806337	0.722825	1
Solyc01g005720.3.1	0.221598	0.416288	0.416288	1.87462	0.391254
Solyc01g005730.3.1	0.312955	0.540923	0.540923	1.72612	0.0876462
Solyc01g005740.3.1	0.503221	0.258634	0.503221	0.514922	0.885161
Solyc01g005750.1.1	0	0	0	1	NA
Solyc01g005760.3.1	1.1272	1.21424	1.21424	1.07715	0.929053
Solyc01g005770.3.1	5.22671	4.45263	5.22671	0.851928	0.825375
Solyc01g005780.1.1	0.441865	0.418424	0.441865	0.94707	0.996464
Solyc01g005783.1.1	1.13268	1.29213	1.29213	1.14064	1
Solyc01g005787.1.1	3.87907	4.42109	4.42109	1.13969	0.936387
Solyc01g005790.1.1	7.86535	8.61268	8.61268	1.095	0.853779
Solyc01g005800.3.1	1.05863	0.711356	1.05863	0.672266	0.195701
Solyc01g005810.3.1	85.4445	83.533	85.4445	0.977629	0.665119
Solyc01g005820.4.1	254.62	224.817	254.62	0.882951	1.88937e-06
Solyc01g005830.4.1	62.1097	64.3066	64.3066	1.03537	0.861147
Solyc01g005840.3.1	15.7208	14.6305	15.7208	0.930649	0.73924
Solyc01g005850.2.1	2.03768	3.01725	3.01725	1.4805	0.584186
Solyc01g005860.2.1	1.46084	1.76423	1.76423	1.20754	0.939023
Solyc01g005870.3.1	1.40688	2.11814	2.11814	1.50519	0.0645231
Solyc01g005880.1.1	0.0119014	0.0575117	0.0575117	4.5353	0.910647
Solyc01g005890.1.1	0.0442507	0	0.0442507	0.0220991	0.915592
Solyc01g005900.2.1	9.0154	8.94382	9.0154	0.992061	1
Solyc01g005910.3.1	22.7058	20.3231	22.7058	0.895066	0.226547
Solyc01g005920.3.1	4.62451	3.70583	4.62451	0.801389	0.146994
Solyc01g005930.3.1	6.64846	6.96357	6.96357	1.04739	0.962646
Solyc01g005940.4.1	0	0	0	1	NA
Solyc01g005950.4.1	30.4012	31.6345	31.6345	1.04056	0.83406
Solyc01g005960.3.1	38.1173	42.0176	42.0176	1.10232	0.0715492
Solyc01g005970.3.1	7.14839	8.34784	8.34784	1.16777	0.242235
Solyc01g005980.4.1	19.4255	18.1007	19.4255	0.931804	0.589441
Solyc01g005985.1.1	99.251	134.733	134.733	1.35749	9.15054e-17
Solyc01g006000.3.1	25.7748	27.0774	27.0774	1.05054	0.820138
Solyc01g006010.3.1	8.98093	10.7616	10.7616	1.19825	0.0169563
Solyc01g006020.4.1	90.4947	89.0145	90.4947	0.983644	0.852473
Solyc01g006040.3.1	13.0552	13.5766	13.5766	1.03993	0.861357
Solyc01g006050.2.1	0.138198	0	0.138198	0.00718401	0.280423
Solyc01g006055.1.1	0.15877	0.0358046	0.15877	0.23036	0.779421
Solyc01g006080.2.1	0.089705	0.116454	0.116454	1.2949	1
Solyc01g006090.3.1	14.842	18.6913	18.6913	1.25934	0.0518876
Solyc01g006100.4.1	67.9951	71.3661	71.3661	1.04958	0.506204
Solyc01g006110.3.1	35.3325	33.953	35.3325	0.96096	0.586772
Solyc01g006120.4.1	72.8533	71.7805	72.8533	0.985275	0.727889
Solyc01g006130.4.1	31.8026	35.6648	35.6648	1.12144	0.207132
Solyc01g006140.4.1	5.32047	8.72261	8.72261	1.63932	4.18332e-06
Solyc01g006150.3.1	12.4278	12.8799	12.8799	1.03637	0.947819
Solyc01g006160.3.1	440.275	424.555	440.275	0.964295	0.291782
Solyc01g006170.4.1	44.14	49.6513	49.6513	1.12486	0.0513644
Solyc01g006180.4.1	10.9541	13.9326	13.9326	1.27187	0.000759687
Solyc01g006190.3.1	89.5341	72.1986	89.5341	0.806383	3.77534e-10
Solyc01g006200.3.1	5.23396	6.12165	6.12165	1.16957	0.56902
Solyc01g006210.4.1	9.76965	10.9671	10.9671	1.12256	0.653263
Solyc01g006220.3.1	19.0734	17.0326	19.0734	0.893007	0.207194
Solyc01g006230.3.1	29.1146	27.1645	29.1146	0.933021	0.227039
Solyc01g006240.3.1	8.0702	8.90908	8.90908	1.10394	0.852221
Solyc01g006250.2.1	3.92999	4.49277	4.49277	1.14316	0.805709
Solyc01g006260.4.1	9.06436	9.46474	9.46474	1.04417	0.97322
Solyc01g006270.2.1	0	0	0	1	NA
Solyc01g006280.3.1	73.8272	70.6491	73.8272	0.956953	0.329682
Solyc01g006290.4.1	0.113794	0.292537	0.292537	2.55708	0.43386
Solyc01g006300.3.1	0.417159	0.467923	0.467923	1.1214	1
Solyc01g006310.3.1	0	0	0	1	NA
Solyc01g006320.4.1	20.2947	31.734	31.734	1.56363	1.27019e-09
Solyc01g006330.4.1	25.9137	25.9712	25.9712	1.00222	1
Solyc01g006340.3.1	6.90525	7.59564	7.59564	1.09996	0.683355
Solyc01g006350.4.1	52.3761	50.8749	52.3761	0.97134	0.601245
Solyc01g006360.4.1	33.8518	32.4817	33.8518	0.959527	0.641194
Solyc01g006370.3.1	104.118	97.6059	104.118	0.937459	0.00792608
Solyc01g006380.2.1	2.96879	3.44166	3.44166	1.15923	0.880332
Solyc01g006390.2.1	41.7455	53.9887	53.9887	1.29328	4.49417e-06
Solyc01g006400.4.1	702.472	832.895	832.895	1.18566	3.2258e-10
Solyc01g006410.4.1	0	0.042892	0.042892	43.892	0.930617
Solyc01g006420.3.1	0.0286292	0.189742	0.189742	6.43765	0.66165
Solyc01g006430.3.1	217.028	194.102	217.028	0.894362	3.85132e-05
Solyc01g006440.2.1	0.0324519	0.0310935	0.0324519	0.959393	1
Solyc01g006450.4.1	65.5312	68.0314	68.0314	1.03815	0.762452
Solyc01g006460.3.1	0	0.0418231	0.0418231	42.8231	0.844284
Solyc01g006480.3.1	15.05	16.6043	16.6043	1.10327	0.533714
Solyc01g006490.4.1	5.53645	5.47205	5.53645	0.98837	0.985065
Solyc01g006500.4.1	9.25311	8.74747	9.25311	0.945361	0.787041
Solyc01g006510.3.1	35.8902	36.688	36.688	1.02223	0.976267
Solyc01g006520.3.1	1.70626	1.85246	1.85246	1.08563	0.944713
Solyc01g006530.1.1	0	0	0	1	NA
Solyc01g006540.4.1	8.58327	9.98862	9.98862	1.16371	0.185366
Solyc01g006550.3.1	0.00471195	0	0.00471195	0.175071	1
Solyc01g006555.1.1	5.98285	9.12601	9.12601	1.52527	0.000591685
Solyc01g006580.4.1	0.100084	0.0497319	0.100084	0.501876	0.828924
Solyc01g006585.1.1	0.197427	0.199281	0.199281	1.00935	1
Solyc01g006590.3.1	0.0446028	0.0221714	0.0446028	0.508112	0.987969
Solyc01g006600.3.1	0	0	0	1	NA
Solyc01g006610.2.1	0	0	0	1	NA
Solyc01g006620.3.1	0	0	0	1	NA
Solyc01g006630.3.1	38.2475	34.2517	38.2475	0.89553	0.0361232
Solyc01g006640.1.1	0	0	0	1	NA
Solyc01g006650.2.1	3.65322	3.26281	3.65322	0.89316	0.666866
Solyc01g006660.3.1	3.50013	3.59828	3.59828	1.02803	1
Solyc01g006670.2.1	3.72543	4.10748	4.10748	1.10253	0.849376
Solyc01g006680.4.1	48.1864	41.9123	48.1864	0.869797	0.00299479
Solyc01g006690.4.1	20.0592	18.7376	20.0592	0.934118	0.448049
Solyc01g006700.3.1	34.266	33.6543	34.266	0.982147	0.793355
Solyc01g006710.4.1	15.0224	14.8605	15.0224	0.989225	0.958655
Solyc01g006720.4.1	21.1714	15.2261	21.1714	0.719195	1.30845e-08
Solyc01g006730.4.1	0.231161	0.426496	0.426496	1.84137	0.447796
Solyc01g006740.4.1	7.7673	8.61534	8.61534	1.10917	0.612186
Solyc01g006750.2.1	0	0	0	1	NA
Solyc01g006760.3.1	0	0	0	1	NA
Solyc01g006770.2.1	0	0	0	1	NA
Solyc01g006780.4.1	5.86378	5.67943	5.86378	0.968567	0.972613
Solyc01g006790.3.1	8.05913	7.02799	8.05913	0.872069	0.609325
Solyc01g006800.4.1	56.2384	57.0759	57.0759	1.01489	1
Solyc01g006810.4.1	20.8696	23.0204	23.0204	1.10305	0.373904
Solyc01g006820.2.1	62.7285	75.1998	75.1998	1.19881	0.00157352
Solyc01g006830.3.1	45.2529	44.6455	45.2529	0.986576	0.897031
Solyc01g006840.3.1	0	0	0	1	NA
Solyc01g006845.1.1	0	0	0	1	NA
Solyc01g006850.1.1	2.64293	2.73619	2.73619	1.03527	0.984148
Solyc01g006860.3.1	23.1681	23.2992	23.2992	1.00566	1
Solyc01g006870.4.1	10.4165	11.4999	11.4999	1.10401	0.551704
Solyc01g006880.4.1	10.9134	11.7247	11.7247	1.07433	0.623755
Solyc01g006890.3.1	18.9969	18.8596	18.9969	0.99277	0.939899
Solyc01g006900.3.1	222.426	219.167	222.426	0.985349	0.777146
Solyc01g006910.4.1	0	0.0465287	0.0465287	47.5287	0.847187
Solyc01g006920.4.1	2.75398	2.78147	2.78147	1.00998	1
Solyc01g006930.3.1	5.77681	5.43491	5.77681	0.940825	0.804601
Solyc01g006940.4.1	59.1471	54.9899	59.1471	0.929717	0.289927
Solyc01g006950.3.1	0.220382	0.139416	0.220382	0.634271	0.753238
Solyc01g006960.3.1	12.4584	12.8299	12.8299	1.02981	0.924391
Solyc01g006970.4.1	15.356	14.6123	15.356	0.951574	0.497255
Solyc01g006980.4.1	54.0035	52.9282	54.0035	0.98009	0.744927
Solyc01g006990.4.1	14.4356	12.6817	14.4356	0.878507	0.103158
Solyc01g007000.4.1	0.149411	0.137662	0.149411	0.921891	1
Solyc01g007010.2.1	4.01778	5.22981	5.22981	1.30159	0.343036
Solyc01g007020.4.1	2.53154	2.07593	2.53154	0.820099	0.489026
Solyc01g007030.3.1	0.486629	0.269333	0.486629	0.554383	0.814135
Solyc01g007040.4.1	0.265915	0.614835	0.614835	2.30723	0.57799
Solyc01g007050.3.1	0.0268362	0	0.0268362	0.0359245	0.939153
Solyc01g007060.3.1	15.6957	17.9935	17.9935	1.14639	0.103925
Solyc01g007070.3.1	7.7175	7.34893	7.7175	0.952248	0.80512
Solyc01g007080.3.1	1.56988	2.29024	2.29024	1.45858	0.0948138
Solyc01g007090.1.1	0.299714	0.196973	0.299714	0.658344	0.726864
Solyc01g007100.3.1	32.0152	30.562	32.0152	0.954611	0.467492
Solyc01g007110.3.1	26.22	24.9806	26.22	0.952733	0.790764
Solyc01g007120.3.1	22.2414	23.3774	23.3774	1.05107	0.731992
Solyc01g007130.3.1	32.2528	26.2748	32.2528	0.814658	4.59306e-09
Solyc01g007140.3.1	8.0429	9.42807	9.42807	1.1722	0.114048
Solyc01g007150.3.1	46.9724	47.4669	47.4669	1.01053	1
Solyc01g007160.4.1	7.07671	8.87814	8.87814	1.25452	0.124834
Solyc01g007170.4.1	13.5043	13.5897	13.5897	1.00632	1
Solyc01g007180.3.1	6.22549	5.21995	6.22549	0.838506	0.496195
Solyc01g007190.3.1	1.70429	1.89519	1.89519	1.11194	0.936039
Solyc01g007200.2.1	46.9472	42.8085	46.9472	0.911847	0.105948
Solyc01g007210.3.1	0	0	0	1	NA
Solyc01g007220.4.1	2.66909	2.90086	2.90086	1.0868	0.934518
Solyc01g007230.4.1	14.6119	16.1632	16.1632	1.10616	0.693243
Solyc01g007240.3.1	0.732504	1.02671	1.02671	1.4011	0.794235
Solyc01g007250.4.1	20.708	20.6408	20.708	0.996754	0.988199
Solyc01g007260.3.1	6.35741	7.16412	7.16412	1.12687	0.370557
Solyc01g007263.1.1	2.80487	2.87628	2.87628	1.02545	1
Solyc01g007267.1.1	5.75385	5.10421	5.75385	0.887114	0.439684
Solyc01g007740.4.1	57.5706	53.0286	57.5706	0.921108	0.112267
Solyc01g007750.3.1	14.4626	16.0137	16.0137	1.10724	0.636617
Solyc01g007760.3.1	15.3915	15.6447	15.6447	1.01645	1
Solyc01g007770.2.1	1.76356	1.50841	1.76356	0.855404	0.902034
Solyc01g007780.4.1	2.76311	2.86153	2.86153	1.0356	1
Solyc01g007790.4.1	21.3523	21.0273	21.3523	0.984783	0.944464
Solyc01g007800.3.1	27.0455	30.2686	30.2686	1.11917	0.472802
Solyc01g007810.1.1	18.8396	23.5376	23.5376	1.24936	0.134185
Solyc01g007830.2.1	2.15152	1.05905	2.15152	0.492469	0.452838
Solyc01g007840.3.1	13.0712	11.0041	13.0712	0.841876	0.150649
Solyc01g007850.2.1	8.41994	10.9708	10.9708	1.30292	0.00134724
Solyc01g007860.3.1	129.182	123.548	129.182	0.956385	0.299975
Solyc01g007870.3.1	28.2132	27.0785	28.2132	0.95978	0.828924
Solyc01g007880.4.1	13.4886	13.933	13.933	1.03295	0.938003
Solyc01g007890.3.1	13.5919	16.4377	16.4377	1.20936	0.0978945
Solyc01g007900.4.1	13.0469	11.5398	13.0469	0.884494	0.249093
Solyc01g007910.3.1	33.8436	34.7092	34.7092	1.02557	0.973914
Solyc01g007920.2.1	8.60787	8.90983	8.90983	1.03508	0.995329
Solyc01g007930.4.1	9.63869	8.36301	9.63869	0.867664	0.3249
Solyc01g007940.4.1	0.291779	0.178321	0.291779	0.612481	0.844369
Solyc01g007950.4.1	4.35986	3.79885	4.35986	0.871353	0.271912
Solyc01g007960.3.1	0.0490543	0.0825454	0.0825454	1.66909	0.882555
Solyc01g007970.2.1	0.00578413	0	0.00578413	0.147403	1
Solyc01g007980.4.1	3.29625	4.05795	4.05795	1.23101	0.193092
Solyc01g007990.4.1	6.50559	5.99638	6.50559	0.921739	0.665213
Solyc01g008000.3.1	329.999	336.439	336.439	1.01952	0.947094
Solyc01g008010.3.1	15.9831	14.162	15.9831	0.886068	0.213143
Solyc01g008020.4.1	32.0127	34.2481	34.2481	1.06983	0.573269
Solyc01g008040.1.1	0.0298259	0.021004	0.0298259	0.713816	1
Solyc01g008050.4.1	0	0.00838222	0.00838222	9.38222	1
Solyc01g008060.3.1	36.5227	37.2129	37.2129	1.01889	0.994691
Solyc01g008070.3.1	12.8826	12.4493	12.8826	0.966367	0.874609
Solyc01g008080.3.1	871.362	857.849	871.362	0.984493	0.78436
Solyc01g008090.4.1	541.75	512.846	541.75	0.946648	0.0937846
Solyc01g008100.3.1	26.0266	22.8501	26.0266	0.877959	0.0928674
Solyc01g008110.4.1	169.532	163.889	169.532	0.966715	0.309895
Solyc01g008120.4.1	18.1923	19.3279	19.3279	1.06242	0.414825
Solyc01g008130.4.1	4.69681	4.60236	4.69681	0.979897	0.981374
Solyc01g008140.4.1	12.8867	12.5613	12.8867	0.974752	0.777962
Solyc01g008150.1.1	2.14782	1.1872	2.14782	0.552953	0.711739
Solyc01g008160.4.1	29.7583	32.3399	32.3399	1.08675	0.554377
Solyc01g008170.3.1	29.7567	32.1589	32.1589	1.08072	0.403391
Solyc01g008180.3.1	30.2301	28.7633	30.2301	0.951482	0.459833
Solyc01g008190.4.1	9.85083	10.8759	10.8759	1.10405	0.794254
Solyc01g008200.3.1	5.9997	5.58797	5.9997	0.931387	0.908232
Solyc01g008220.3.1	11.715	15.9385	15.9385	1.36049	0.0250958
Solyc01g008230.4.1	68.4864	64.3808	68.4864	0.940052	0.226103
Solyc01g008240.4.1	0	0	0	1	NA
Solyc01g008250.3.1	36.6217	30.0829	36.6217	0.821456	0.0274912
Solyc01g008260.4.1	17.8947	16.8795	17.8947	0.943274	0.79432
Solyc01g008270.3.1	85.6905	85.916	85.916	1.00263	1
Solyc01g008280.4.1	14.9407	14.9214	14.9407	0.998705	1
Solyc01g008290.3.1	15.6176	15.4319	15.6176	0.988112	0.930937
Solyc01g008300.2.1	2.10073	1.13903	2.10073	0.542424	0.0509192
Solyc01g008310.4.1	56.0505	57.2497	57.2497	1.02139	0.947077
Solyc01g008320.3.1	11.7382	12.298	12.298	1.04769	0.885161
Solyc01g008330.4.1	77.8241	76.2552	77.8241	0.979842	0.645744
Solyc01g008340.3.1	19.615	20.8136	20.8136	1.06111	0.740314
Solyc01g008360.3.1	69.8644	65.5651	69.8644	0.938463	0.346902
Solyc01g008370.3.1	147.188	135.245	147.188	0.918863	0.00947737
Solyc01g008390.3.1	0.117217	0	0.117217	0.00845899	0.017503
Solyc01g008400.3.1	3.54501	4.19302	4.19302	1.18274	0.806334
Solyc01g008410.3.1	0.0931414	0.0719915	0.0931414	0.775339	0.973316
Solyc01g008420.3.1	0.352978	0.432624	0.432624	1.225	0.867607
Solyc01g008425.1.1	0	0	0	1	NA
Solyc01g008440.3.1	14.614	12.9724	14.614	0.887676	0.101081
Solyc01g008450.1.1	0	0.187518	0.187518	188.518	0.222106
Solyc01g008460.3.1	16.8524	15.748	16.8524	0.934469	0.656568
Solyc01g008470.3.1	15.6748	15.2379	15.6748	0.97213	0.88382
Solyc01g008473.1.1	0	0	0	1	NA
Solyc01g008475.1.1	0	0	0	1	NA
Solyc01g008477.1.1	0	0	0	1	NA
Solyc01g008479.1.1	0	0	0	1	NA
Solyc01g008480.4.1	5.94549	6.54517	6.54517	1.10085	0.50209
Solyc01g008490.4.1	7.96679	7.77078	7.96679	0.9754	0.945582
Solyc01g008500.4.1	1.27201	1.35568	1.35568	1.06572	0.979797
Solyc01g008510.3.1	0.138407	0.019415	0.138407	0.146442	0.843403
Solyc01g008520.3.1	10.0078	8.92328	10.0078	0.891645	0.730666
Solyc01g008530.3.1	25.3349	25.6383	25.6383	1.01197	1
Solyc01g008540.4.1	0	0.0365531	0.0365531	37.5531	0.970338
Solyc01g008550.4.1	106.04	97.6462	106.04	0.920847	0.0638011
Solyc01g008560.3.1	18.8006	20.0042	20.0042	1.06402	0.676068
Solyc01g008570.1.1	0	0	0	1	NA
Solyc01g008580.1.1	0	0	0	1	NA
Solyc01g008590.1.1	0	0.0439917	0.0439917	44.9917	1
Solyc01g008600.4.1	97.3888	94.1264	97.3888	0.966502	0.351577
Solyc01g008610.4.1	0	0	0	1	NA
Solyc01g008620.4.1	0.128664	0.389368	0.389368	3.0106	0.25874
Solyc01g008640.4.1	0.00741352	0	0.00741352	0.118856	1
Solyc01g008650.3.1	0.450915	0.280576	0.450915	0.623074	0.589582
Solyc01g008660.4.1	15.4364	14.3819	15.4364	0.931693	0.638725
Solyc01g008670.4.1	3.65035	3.3149	3.65035	0.908131	0.884248
Solyc01g008680.4.1	0.380114	0.343971	0.380114	0.905165	1
Solyc01g008690.3.1	0	0	0	1	NA
Solyc01g008700.4.1	26.9315	28.1216	28.1216	1.04419	0.872891
Solyc01g008710.5.1.1	0	0	0	1	NA
Solyc01g008720.2.1	0	0	0	1	NA
Solyc01g008730.3.1	13.6586	13.852	13.852	1.01416	1
Solyc01g008740.2.1	0	0	0	1	NA
Solyc01g008760.4.1	7.98776	7.79337	7.98776	0.975667	0.969121
Solyc01g008770.3.1	37.3863	39.8439	39.8439	1.06573	0.350086
Solyc01g008780.3.1	29.0843	21.8248	29.0843	0.750408	7.7533e-06
Solyc01g008790.4.1	17.2206	16.721	17.2206	0.970986	0.879
Solyc01g008800.3.1	2.99923	3.06052	3.06052	1.02043	1
Solyc01g008810.3.1	37.7563	39.7672	39.7672	1.05326	0.77133
Solyc01g008820.3.1	49.9644	47.2422	49.9644	0.945517	0.334402
Solyc01g008830.2.1	1.34185	1.04833	1.34185	0.781421	0.670002
Solyc01g008840.3.1	42.832	43.5799	43.5799	1.01746	1
Solyc01g008850.3.1	43.924	47.3008	47.3008	1.07688	0.403391
Solyc01g008860.1.1	0	0	0	1	NA
Solyc01g008870.1.1	0	0	0	1	NA
Solyc01g008880.3.1	0.0828337	0	0.0828337	0.0119284	0.756004
Solyc01g008890.4.1	22.6518	20.6959	22.6518	0.913657	0.343924
Solyc01g008900.4.1	8.27102	7.88352	8.27102	0.953156	0.918092
Solyc01g008910.2.1	3.64306	5.05495	5.05495	1.38745	0.0181781
Solyc01g008920.4.1	8.05112	9.17547	9.17547	1.13963	0.565621
Solyc01g008930.4.1	29.2904	28.9427	29.2904	0.988131	0.916484
Solyc01g008940.2.1	0.244847	0.603218	0.603218	2.4577	0.727889
Solyc01g008950.4.1	307.355	273.915	307.355	0.891201	0.00127868
Solyc01g008960.3.1	370.378	364.915	370.378	0.985251	0.591113
Solyc01g008970.4.1	375.381	405.786	405.786	1.081	0.0256433
Solyc01g008980.3.1	10.4482	9.48622	10.4482	0.907942	0.683122
Solyc01g008990.4.1	20.722	22.1093	22.1093	1.06695	0.761823
Solyc01g009000.3.1	17.1042	16.58	17.1042	0.969355	0.866298
Solyc01g009010.3.1	33.3901	34.955	34.955	1.04686	0.76617
Solyc01g009020.4.1	25.6977	21.706	25.6977	0.844675	0.145851
Solyc01g009030.4.1	19.0862	19.9282	19.9282	1.04411	0.802255
Solyc01g009040.4.1	75.609	83.0254	83.0254	1.09809	0.0495508
Solyc01g009050.3.1	22.9648	25.6306	25.6306	1.11608	0.255266
Solyc01g009060.3.1	23.8756	22.7178	23.8756	0.951511	0.50007
Solyc01g009070.3.1	5.17357	5.84784	5.84784	1.13031	0.615843
Solyc01g009080.4.1	23.7134	19.9456	23.7134	0.841119	0.312358
Solyc01g009090.3.1	46.8999	50.5201	50.5201	1.07719	0.155094
Solyc01g009100.4.1	225.124	199.784	225.124	0.887439	0.00454918
Solyc01g009120.3.1	6.32971	7.70224	7.70224	1.21681	0.218485
Solyc01g009140.1.1	0	0	0	1	NA
Solyc01g009145.1.1	29.498	24.61	29.498	0.834299	0.255884
Solyc01g009160.2.1	4.7481	4.07972	4.7481	0.859261	0.50007
Solyc01g009165.1.1	0	0	0	1	NA
Solyc01g009170.4.1	23.678	26.0803	26.0803	1.10145	0.321362
Solyc01g009180.4.1	19.0103	19.8455	19.8455	1.04393	0.793963
Solyc01g009190.3.1	0.0762533	0.0345284	0.0762533	0.459895	0.89027
Solyc01g009200.4.1	3.5255	3.41944	3.5255	0.969925	1
Solyc01g009210.2.1	0	0.116206	0.116206	117.206	0.949055
Solyc01g009220.3.1	1.81934	1.74158	1.81934	0.957284	0.999896
Solyc01g009230.4.1	9.52888	11.1612	11.1612	1.17128	0.00570251
Solyc01g009240.4.1	1.38448	2.1123	2.1123	1.52532	0.0262305
Solyc01g009245.1.1	15.3106	12.7094	15.3106	0.830118	0.456733
Solyc01g009250.3.1	0.552391	0.258153	0.552391	0.468301	0.635478
Solyc01g009260.1.1	0.111218	0.0251648	0.111218	0.23316	0.779542
Solyc01g009270.1.1	0	0	0	1	NA
Solyc01g009280.4.1	15.8873	16.7982	16.7982	1.05733	0.645644
Solyc01g009290.4.1	26.9096	26.3851	26.9096	0.980511	0.870667
Solyc01g009300.3.1	6.35312	7.75911	7.75911	1.22127	0.033657
Solyc01g009305.1.1	0	0	0	1	NA
Solyc01g009310.3.1	97.3067	89.0821	97.3067	0.915478	0.0109781
Solyc01g009320.2.1	0	0	0	1	NA
Solyc01g009330.1.1	0	0	0	1	NA
Solyc01g009340.4.1	38.5119	43.8123	43.8123	1.13762	0.0523214
Solyc01g009350.2.1	0	0.0574916	0.0574916	58.4916	0.806407
Solyc01g009360.1.1	0	0	0	1	NA
Solyc01g009370.2.1	0	0	0	1	NA
Solyc01g009380.3.1	12.4526	12.7115	12.7115	1.02079	1
Solyc01g009390.4.1	9.86022	11.2195	11.2195	1.13784	0.431783
Solyc01g009400.3.1	0	0	0	1	NA
Solyc01g009410.3.1	0	0.0569138	0.0569138	57.9138	0.96311
Solyc01g009420.4.1	98.9327	108.988	108.988	1.10163	0.0409434
Solyc01g009430.3.1	5.8388	7.88891	7.88891	1.35106	0.151594
Solyc01g009440.3.1	0	0	0	1	NA
Solyc01g009443.1.1	37.3192	38.4514	38.4514	1.03034	0.958555
Solyc01g009447.1.1	154.959	158.966	158.966	1.02586	0.927522
Solyc01g009470.2.1	0	0.00471677	0.00471677	5.71677	1
Solyc01g009480.4.1	0.0384687	0	0.0384687	0.0253365	0.67445
Solyc01g009490.1.1	0	0	0	1	NA
Solyc01g009500.4.1	7.59369	7.58574	7.59369	0.998954	1
Solyc01g009505.1.1	0	0	0	1	NA
Solyc01g009510.2.1	0	0	0	1	NA
Solyc01g009520.4.1	176.314	173.953	176.314	0.986608	0.733714
Solyc01g009530.1.1	0.0348662	0	0.0348662	0.0278814	1
Solyc01g009540.1.1	0	0	0	1	NA
Solyc01g009550.1.1	0	0	0	1	NA
Solyc01g009560.2.1	0	0	0	1	NA
Solyc01g009565.1.1	36.0227	40.188	40.188	1.11563	0.36596
Solyc01g009580.2.1	0	0	0	1	NA
Solyc01g009590.3.1	0	0	0	1	NA
Solyc01g009600.4.1	0	0	0	1	NA
Solyc01g009610.3.1	27.8918	26.6886	27.8918	0.956862	0.721695
Solyc01g009620.3.1	32.9978	31.7192	32.9978	0.961255	0.728868
Solyc01g009630.3.1	51.9858	51.4066	51.9858	0.988858	0.89623
Solyc01g009640.3.1	0	0	0	1	NA
Solyc01g009650.1.1	0	0	0	1	NA
Solyc01g009660.3.1	0	0	0	1	NA
Solyc01g009670.4.1	11.1538	12.043	12.043	1.07971	0.698788
Solyc01g009690.3.1	0.0282154	0.0228594	0.0282154	0.816675	1
Solyc01g009700.3.1	0.028182	0.110621	0.110621	3.82501	0.75313
Solyc01g009705.1.1	0	0	0	1	NA
Solyc01g009710.1.1	0	0	0	1	NA
Solyc01g009720.2.1	2.6552	2.17902	2.6552	0.820728	0.721695
Solyc01g009730.3.1	0	0	0	1	NA
Solyc01g009735.1.1	0	0	0	1	NA
Solyc01g009740.3.1	0	0	0	1	NA
Solyc01g009750.3.1	60.9029	61.008	61.008	1.00173	1
Solyc01g009760.3.1	9.10761	7.22992	9.10761	0.793856	0.104258
Solyc01g009770.3.1	21.97	24.7599	24.7599	1.12698	0.406312
Solyc01g009780.3.1	17.8717	15.2144	17.8717	0.85132	0.149055
Solyc01g009790.1.1	0	0	0	1	NA
Solyc01g009795.1.1	0	0	0	1	NA
Solyc01g009810.3.1	0.0163059	0.156236	0.156236	9.0857	0.308692
Solyc01g009820.4.1	10.0787	12.1815	12.1815	1.20862	0.0319989
Solyc01g009830.3.1	0.0626536	0.0203735	0.0626536	0.335779	0.821075
Solyc01g009840.3.1	0	0	0	1	NA
Solyc01g009850.4.1	17.3828	14.1947	17.3828	0.816608	0.000616193
Solyc01g009860.3.1	11.1688	11.7075	11.7075	1.04822	0.931223
Solyc01g009870.3.1	0.328639	0.172818	0.328639	0.527299	0.855372
Solyc01g009880.2.1	0	0	0	1	NA
Solyc01g009890.1.1	2.79045	2.11101	2.79045	0.756602	0.739844
Solyc01g009900.3.1	6.26333	7.74632	7.74632	1.23673	0.647995
Solyc01g009910.1.1	1.53976	1.02301	1.53976	0.664616	0.765069
Solyc01g009920.3.1	0	0	0	1	NA
Solyc01g009930.3.1	0.0275993	0	0.0275993	0.0349659	0.785158
Solyc01g009940.1.1	0	0	0	1	NA
Solyc01g009960.4.1	0.0231595	0.0326525	0.0326525	1.39293	1
Solyc01g009970.3.1	23.838	22.7864	23.838	0.955887	0.74449
Solyc01g009975.1.1	0	0	0	1	NA
Solyc01g009980.1.1	0	0	0	1	NA
Solyc01g009990.3.1	312.385	309.638	312.385	0.991206	0.802847
Solyc01g010000.3.1	7.05767	5.98369	7.05767	0.847849	0.167658
Solyc01g010020.3.1	6.77198	7.23571	7.23571	1.06847	0.924566
Solyc01g010030.3.1	11.7029	11.5533	11.7029	0.987223	0.932737
Solyc01g010050.3.1	67.9425	58.0981	67.9425	0.855109	7.95382e-07
Solyc01g010060.2.1	1.05362	0.758153	1.05362	0.719839	0.811333
Solyc01g010063.1.1	0	0	0	1	NA
Solyc01g010065.1.1	0	0	0	1	NA
Solyc01g010067.1.1	0	0	0	1	NA
Solyc01g010080.3.1	0.313826	0.217305	0.313826	0.693417	0.847886
Solyc01g010130.4.1	23.21	24.3586	24.3586	1.04949	0.700669
Solyc01g010140.1.1	0	0	0	1	NA
Solyc01g010150.3.1	24.5103	23.9273	24.5103	0.976216	0.826116
Solyc01g010160.3.1	0	0	0	1	NA
Solyc01g010170.2.1	0	0	0	1	NA
Solyc01g010175.1.1	0	0	0	1	NA
Solyc01g010180.3.1	32.076	30.2102	32.076	0.941832	0.575419
Solyc01g010185.1.1	18.4393	21.9262	21.9262	1.18909	0.0858719
Solyc01g010210.1.1	0	0	0	1	NA
Solyc01g010215.1.1	11.883	12.8735	12.8735	1.08334	0.769995
Solyc01g010220.3.1	8.01889	5.59514	8.01889	0.697782	0.0847557
Solyc01g010230.2.1	14.7483	14.4533	14.7483	0.979996	0.969827
Solyc01g010240.3.1	0.815147	0.833658	0.833658	1.02268	1
Solyc01g010250.4.1	12.101	10.2479	12.101	0.846877	0.0934757
Solyc01g010260.3.1	0	0	0	1	NA
Solyc01g010270.3.1	18.4254	15.9845	18.4254	0.867535	0.22178
Solyc01g010280.3.1	0.0463232	0.00932321	0.0463232	0.218143	0.880632
Solyc01g010290.4.1	8.48718	10.0208	10.0208	1.18068	0.150649
Solyc01g010310.4.1	90.8694	93.2497	93.2497	1.02619	0.938398
Solyc01g010350.4.1	0	0.0256724	0.0256724	26.6724	0.652963
Solyc01g010360.3.1	0.0226524	0	0.0226524	0.0422789	1
Solyc01g010365.1.1	15.3477	18.799	18.799	1.22486	0.672039
Solyc01g010370.3.1	8.24438	9.52535	9.52535	1.15536	0.16305
Solyc01g010390.3.1	9.02575	10.0943	10.0943	1.11837	0.474638
Solyc01g010400.1.1	0	0	0	1	NA
Solyc01g010405.1.1	0.0835382	0.160972	0.160972	1.91596	0.956775
Solyc01g010410.3.1	0.0210519	0.0202261	0.0210519	0.962552	1
Solyc01g010415.1.1	0	0	0	1	NA
Solyc01g010420.3.1	0	0.0163606	0.0163606	17.3606	1
Solyc01g010430.4.1	1.71233	1.53339	1.71233	0.89556	0.885161
Solyc01g010440.4.1	59.4856	63.2279	63.2279	1.06291	0.411865
Solyc01g010460.4.1	13.3888	13.5807	13.5807	1.01434	1
Solyc01g010470.2.1	14.4452	15.453	15.453	1.06976	0.839315
Solyc01g010480.3.1	1.4438	1.28781	1.4438	0.892034	0.784988
Solyc01g010490.4.1	0	0	0	1	NA
Solyc01g010500.3.1	0.067749	0.00927618	0.067749	0.149474	0.567332
Solyc01g010510.4.1	5.76462	5.54085	5.76462	0.96119	0.930185
Solyc01g010520.3.1	34.9547	36.5752	36.5752	1.04636	0.793963
Solyc01g010530.1.1	0	0	0	1	NA
Solyc01g010540.3.1	154.17	146.184	154.17	0.948195	0.280579
Solyc01g010550.1.1	0	0	0	1	NA
Solyc01g010570.4.1	25.2215	24.456	25.2215	0.969648	0.818117
Solyc01g010580.3.1	272.002	257.087	272.002	0.945167	0.0763408
Solyc01g010590.2.1	19.1823	19.6505	19.6505	1.0244	0.995482
Solyc01g010600.4.1	7.5098	8.05374	8.05374	1.07242	0.929123
Solyc01g010640.3.1	18.8424	15.8595	18.8424	0.8417	0.19981
Solyc01g010650.3.1	25.1242	18.0219	25.1242	0.717324	1.73099e-05
Solyc01g010660.3.1	11.0442	12.0052	12.0052	1.087	0.630999
Solyc01g010670.3.1	0	0	0	1	NA
Solyc01g010690.1.1	0	0.0306528	0.0306528	31.6528	0.890854
Solyc01g010700.3.1	10.4949	9.68716	10.4949	0.923041	0.619044
Solyc01g010705.1.1	0	0	0	1	NA
Solyc01g010710.4.1	8.70088	9.08513	9.08513	1.04416	0.930708
Solyc01g010720.4.1	0.0139629	0.00681065	0.0139629	0.521999	1
Solyc01g010740.4.1	0	0	0	1	NA
Solyc01g010750.4.1	95.425	99.0538	99.0538	1.03803	0.737881
Solyc01g010755.1.1	0.0611231	0.0955481	0.0955481	1.55414	1
Solyc01g010760.3.1	83.6433	76.7605	83.6433	0.917714	0.0903365
Solyc01g010780.4.1	18.2338	18.2301	18.2338	0.999796	0.988377
Solyc01g010785.1.1	0	0	0	1	NA
Solyc01g010810.4.1	14.9036	15.7054	15.7054	1.0538	0.930617
Solyc01g010820.3.1	25.0156	26.2269	26.2269	1.04842	0.705701
Solyc01g010830.4.1	13.037	14.0713	14.0713	1.07933	0.74058
Solyc01g010840.1.1	0	0	0	1	NA
Solyc01g010860.3.1	9.14686	8.22529	9.14686	0.899258	0.466896
Solyc01g010870.3.1	19.9998	21.2783	21.2783	1.06392	0.701199
Solyc01g010880.3.1	9.22049	8.00332	9.22049	0.868007	0.280421
Solyc01g010890.4.1	0.0808929	0.0115636	0.0808929	0.153415	0.857392
Solyc01g010900.3.1	0	0	0	1	NA
Solyc01g010910.2.1	5.60761	7.87435	7.87435	1.40415	0.0246001
Solyc01g010920.2.1	4.67444	5.17929	5.17929	1.10798	0.895389
Solyc01g010930.4.1	6.91554	6.59702	6.91554	0.953948	0.931683
Solyc01g010940.3.1	36.8714	37.6136	37.6136	1.02013	0.997459
Solyc01g010950.3.1	10.624	10.2101	10.624	0.961044	0.828924
Solyc01g010960.3.1	0	0	0	1	NA
Solyc01g010970.3.1	3.38882	3.66288	3.66288	1.08085	0.84459
Solyc01g010990.2.1	11.9102	10.8975	11.9102	0.914978	0.543583
Solyc01g011000.3.1	241.538	234.104	241.538	0.969223	0.371623
Solyc01g011005.1.1	0	0.102762	0.102762	103.762	0.897994
Solyc01g011020.2.1	0	0	0	1	NA
Solyc01g011030.3.1	15.9091	14.9168	15.9091	0.937633	0.77103
Solyc01g011040.3.1	41.2283	39.305	41.2283	0.953352	0.451553
Solyc01g011050.3.1	0	0	0	1	NA
Solyc01g011060.1.1	0	0	0	1	NA
Solyc01g011070.1.1	0	0	0	1	NA
Solyc01g011080.3.1	13.8591	14.1326	14.1326	1.01973	1
Solyc01g011090.4.1	17.5903	18.7456	18.7456	1.06567	0.84162
Solyc01g011100.2.1	23.7443	27.3364	27.3364	1.15128	0.00419533
Solyc01g011105.1.1	5.62514	5.93472	5.93472	1.05502	0.988377
Solyc01g011110.1.1	0	0	0	1	NA
Solyc01g011113.1.1	0	0	0	1	NA
Solyc01g011115.1.1	0	0	0	1	NA
Solyc01g011117.1.1	0	0.36496	0.36496	365.96	0.893612
Solyc01g011170.1.1	0	0	0	1	NA
Solyc01g011180.1.1	0	0	0	1	NA
Solyc01g011190.1.1	0	0	0	1	NA
Solyc01g011200.3.1	1.83095	1.7266	1.83095	0.943042	1
Solyc01g011220.3.1	1.6063	1.6977	1.6977	1.05687	1
Solyc01g011230.3.1	1.75864	1.27922	1.75864	0.72755	0.744927
Solyc01g011260.1.1	0	0	0	1	NA
Solyc01g011270.2.1	0	0	0	1	NA
Solyc01g011273.1.1	0	0	0	1	NA
Solyc01g011277.1.1	0.247923	0.453873	0.453873	1.82736	0.969185
Solyc01g011300.1.1	0	0	0	1	NA
Solyc01g011310.2.1	0	0	0	1	NA
Solyc01g011320.2.1	0	0	0	1	NA
Solyc01g011330.3.1	0	0	0	1	NA
Solyc01g011340.3.1	39.8604	40.0734	40.0734	1.00534	1
Solyc01g011350.3.1	24.275	22.2028	24.275	0.914639	0.15886
Solyc01g011352.1.1	0	0	0	1	NA
Solyc01g011354.1.1	0	0	0	1	NA
Solyc01g011356.1.1	0	0	0	1	NA
Solyc01g011358.1.1	0	0	0	1	NA
Solyc01g011390.2.1	0	0	0	1	NA
Solyc01g011410.2.1	0	0	0	1	NA
Solyc01g011413.1.1	0.216642	0.130455	0.216642	0.603998	0.980627
Solyc01g011417.1.1	0	0	0	1	NA
Solyc01g011430.4.1	1.29111	1.23724	1.29111	0.958312	0.988377
Solyc01g011435.1.1	0	0	0	1	NA
Solyc01g011460.3.1	0	0.0257808	0.0257808	26.7808	1
Solyc01g011465.1.1	0.122407	0.212296	0.212296	1.7284	0.976594
Solyc01g011470.1.1	0.0398736	0	0.0398736	0.0244657	1
Solyc01g011480.1.1	0	0	0	1	NA
Solyc01g011490.1.1	0.960396	0.479906	0.960396	0.500217	0.386806
Solyc01g011495.1.1	0.248857	0.141824	0.248857	0.571623	0.965499
Solyc01g011500.1.1	0.0567897	0	0.0567897	0.0173041	1
Solyc01g011510.4.1	21.8931	25.7555	25.7555	1.17641	0.0324961
Solyc01g011520.2.1	0	0	0	1	NA
Solyc01g011530.1.1	0	0	0	1	NA
Solyc01g011540.1.1	0	0	0	1	NA
Solyc01g012540.1.1	0	0	0	1	NA
Solyc01g012550.1.1	0	0	0	1	NA
Solyc01g012560.1.1	0	0	0	1	NA
Solyc01g012570.2.1	0	0	0	1	NA
Solyc01g012580.1.1	0	0	0	1	NA
Solyc01g012585.1.1	0	0	0	1	NA
Solyc01g012590.1.1	0	0	0	1	NA
Solyc01g012610.1.1	0	0	0	1	NA
Solyc01g012650.1.1	0	0	0	1	NA
Solyc01g012670.3.1	0	0	0	1	NA
Solyc01g012680.1.1	0	0	0	1	NA
Solyc01g012690.1.1	0	0	0	1	NA
Solyc01g012700.4.1	0	0	0	1	NA
Solyc01g012720.1.1	0	0	0	1	NA
Solyc01g012730.1.1	0	0	0	1	NA
Solyc01g012740.1.1	0	0	0	1	NA
Solyc01g012750.3.1	0	0	0	1	NA
Solyc01g012760.1.1	0	0	0	1	NA
Solyc01g013760.1.1	0	0	0	1	NA
Solyc01g013780.1.1	0	0	0	1	NA
Solyc01g013790.1.1	0	0	0	1	NA
Solyc01g013810.1.1	0	0	0	1	NA
Solyc01g013820.1.1	0	0	0	1	NA
Solyc01g013840.1.1	0	0	0	1	NA
Solyc01g013850.1.1	0	0	0	1	NA
Solyc01g013860.1.1	0	0	0	1	NA
Solyc01g013870.1.1	0	0	0	1	NA
Solyc01g013880.1.1	0	0	0	1	NA
Solyc01g013883.1.1	0.0223875	0.108576	0.108576	4.68526	0.963727
Solyc01g013887.1.1	0	0	0	1	NA
Solyc01g013890.3.1	0.0673004	0	0.0673004	0.0146412	0.615043
Solyc01g013910.1.1	0	0	0	1	NA
Solyc01g013920.1.1	0	0	0	1	NA
Solyc01g013930.1.1	0	0	0	1	NA
Solyc01g013950.2.1	0	0	0	1	NA
Solyc01g013970.1.1	0	0	0	1	NA
Solyc01g013975.1.1	0	0	0	1	NA
Solyc01g013980.1.1	0	0	0	1	NA
Solyc01g013985.1.1	0	0	0	1	NA
Solyc01g013990.1.1	0	0	0	1	NA
Solyc01g013995.2.1	0	0	0	1	NA
Solyc01g014000.1.1	0	0	0	1	NA
Solyc01g014010.1.1	0	0	0	1	NA
Solyc01g014020.1.1	0	0	0	1	NA
Solyc01g014050.1.1	0	0	0	1	NA
Solyc01g014055.1.1	0	0	0	1	NA
Solyc01g014060.3.1	0	0	0	1	NA
Solyc01g014070.1.1	0	0	0	1	NA
Solyc01g014090.1.1	0	0	0	1	NA
Solyc01g014100.3.1	0.729548	0.905023	0.905023	1.2402	0.987969
Solyc01g014105.1.1	10.3157	12.3968	12.3968	1.20172	0.0462237
Solyc01g014130.2.1	0	0	0	1	NA
Solyc01g014140.3.1	0.871289	0.645377	0.871289	0.741012	0.913599
Solyc01g014150.1.1	0	0	0	1	NA
Solyc01g014160.1.1	0	0	0	1	NA
Solyc01g014170.1.1	0	0	0	1	NA
Solyc01g014180.3.1	166.007	186.172	186.172	1.12147	0.00700238
Solyc01g014210.1.1	0	0	0	1	NA
Solyc01g014220.3.1	0	0	0	1	NA
Solyc01g014230.4.1	7.3629	8.61422	8.61422	1.16993	0.187182
Solyc01g014240.1.1	0	0	0	1	NA
Solyc01g014250.2.1	20.5407	21.7991	21.7991	1.06126	0.898395
Solyc01g014260.1.1	0	0	0	1	NA
Solyc01g014270.3.1	20.6271	18.6345	20.6271	0.903403	0.496195
Solyc01g014275.1.1	25.6458	24.9528	25.6458	0.97298	0.842191
Solyc01g014300.1.1	0	0.0852461	0.0852461	86.2461	0.833522
Solyc01g014310.2.1	0	0	0	1	NA
Solyc01g014315.1.1	0.0902436	0.03883	0.0902436	0.436524	0.865731
Solyc01g014320.4.1	0.389255	0.085326	0.389255	0.221204	0.57366
Solyc01g014350.1.1	0	0	0	1	NA
Solyc01g014355.1.1	0	0	0	1	NA
Solyc01g014360.1.1	0	0	0	1	NA
Solyc01g014363.1.1	0.0231257	0	0.0231257	0.0414496	1
Solyc01g014367.1.1	0	0	0	1	NA
Solyc01g014370.2.1	0	0	0	1	NA
Solyc01g014373.1.1	4.79591	4.16092	4.79591	0.867624	0.701704
Solyc01g014377.1.1	0	0	0	1	NA
Solyc01g014390.3.1	1.87874	2.2681	2.2681	1.20714	0.9673
Solyc01g014400.2.1	0	0	0	1	NA
Solyc01g014410.1.1	0	0	0	1	NA
Solyc01g014420.1.1	0	0	0	1	NA
Solyc01g014430.1.1	0	0	0	1	NA
Solyc01g014440.2.1	0	0	0	1	NA
Solyc01g014450.1.1	0	0	0	1	NA
Solyc01g014470.1.1	2.40685	2.85574	2.85574	1.18643	0.883712
Solyc01g014480.3.1	8.06454	7.74743	8.06454	0.960683	0.842253
Solyc01g014490.4.1	22.8256	23.0864	23.0864	1.01142	1
Solyc01g014510.2.1	0	0	0	1	NA
Solyc01g014520.1.1	0	0	0	1	NA
Solyc01g014530.2.1	0	0.0236891	0.0236891	24.6891	1
Solyc01g014533.1.1	0	0	0	1	NA
Solyc01g014540.3.1	0	0	0	1	NA
Solyc01g014550.3.1	0.0361979	0.0739378	0.0739378	2.01457	0.985964
Solyc01g014560.4.1	2.70807	2.89123	2.89123	1.06761	0.989233
Solyc01g014620.1.1	9.26302	8.42118	9.26302	0.909128	0.896597
Solyc01g014640.1.1	0	0	0	1	NA
Solyc01g014650.1.1	0	0	0	1	NA
Solyc01g014660.1.1	0	0	0	1	NA
Solyc01g014680.1.1	0	0	0	1	NA
Solyc01g014690.2.1	0	0	0	1	NA
Solyc01g014700.2.1	0	0	0	1	NA
Solyc01g014710.1.1	0	0	0	1	NA
Solyc01g014720.3.1	0	0	0	1	NA
Solyc01g014725.2.1	0	0	0	1	NA
Solyc01g014730.2.1	0	0	0	1	NA
Solyc01g014740.1.1	0	0	0	1	NA
Solyc01g014745.1.1	0	0	0	1	NA
Solyc01g014760.1.1	0	0	0	1	NA
Solyc01g014800.1.1	0	0	0	1	NA
Solyc01g014820.2.1	0	0	0	1	NA
Solyc01g014830.1.1	0	0	0	1	NA
Solyc01g014840.3.1	1.25567	1.42495	1.42495	1.1347	0.8882
Solyc01g014850.4.1	27.3785	25.888	27.3785	0.945562	0.692127
Solyc01g014860.3.1	86.1222	86.9453	86.9453	1.00956	1
Solyc01g014910.2.1	0	0	0	1	NA
Solyc01g014930.2.1	0	0	0	1	NA
Solyc01g014940.2.1	0.038049	0	0.038049	0.0256088	0.944724
Solyc01g014960.1.1	0	0	0	1	NA
Solyc01g014963.1.1	0	0	0	1	NA
Solyc01g014967.1.1	0	0	0	1	NA
Solyc01g014970.1.1	0	0	0	1	NA
Solyc01g014980.4.1	0	0	0	1	NA
Solyc01g014990.3.1	0	0	0	1	NA
Solyc01g015000.3.1	0.0263829	0	0.0263829	0.0365192	0.984543
Solyc01g015010.1.1	0	0	0	1	NA
Solyc01g015020.4.1	32.4646	30.1718	32.4646	0.929375	0.195701
Solyc01g015030.1.1	0	0	0	1	NA
Solyc01g015035.1.1	0	0	0	1	NA
Solyc01g015050.1.1	0	0	0	1	NA
Solyc01g015060.1.1	0	0	0	1	NA
Solyc01g015080.3.1	0	0	0	1	NA
Solyc01g015130.1.1	0	0	0	1	NA
Solyc01g015133.1.1	0	0	0	1	NA
Solyc01g015137.1.1	0	0	0	1	NA
Solyc01g015180.1.1	0	0	0	1	NA
Solyc01g015185.1.1	0	0	0	1	NA
Solyc01g015200.1.1	0	0	0	1	NA
Solyc01g015210.1.1	0	0	0	1	NA
Solyc01g015230.3.1	0	0	0	1	NA
Solyc01g015250.1.1	0	0	0	1	NA
Solyc01g015280.1.1	0	0	0	1	NA
Solyc01g015290.1.1	0	0	0	1	NA
Solyc01g015293.1.1	0	0	0	1	NA
Solyc01g015297.1.1	0	0	0	1	NA
Solyc01g016300.1.1	0	0	0	1	NA
Solyc01g016305.1.1	0	0	0	1	NA
Solyc01g016350.1.1	0	0	0	1	NA
Solyc01g016355.1.1	0.0589779	0.019764	0.0589779	0.346193	1
Solyc01g016380.4.1	0.409613	0.569163	0.569163	1.38857	0.911696
Solyc01g016390.4.1	0.248807	0.587875	0.587875	2.35732	0.577075
Solyc01g016400.1.1	0.387479	0.323038	0.387479	0.834119	1
Solyc01g016410.4.1	6.91657	6.62515	6.91657	0.957873	0.949886
Solyc01g016412.1.1	0	0	0	1	NA
Solyc01g016414.1.1	0	0.00855131	0.00855131	9.55131	1
Solyc01g016416.1.1	0	0	0	1	NA
Solyc01g016418.1.1	0	0	0	1	NA
Solyc01g016430.1.1	0	0	0	1	NA
Solyc01g016450.1.1	0	0	0	1	NA
Solyc01g016460.4.1	0	0	0	1	NA
Solyc01g016470.3.1	79.2664	76.4655	79.2664	0.964664	0.57316
Solyc01g016510.1.1	0	0.0363235	0.0363235	37.3235	1
Solyc01g016520.1.1	0	0	0	1	NA
Solyc01g016530.1.1	0	0	0	1	NA
Solyc01g016540.3.1	0	0.0280065	0.0280065	29.0065	1
Solyc01g016545.1.1	0	0	0	1	NA
Solyc01g016550.2.1	0.142817	0.0455087	0.142817	0.323389	1
Solyc01g016560.1.1	21.9799	25.1975	25.1975	1.14638	0.785755
Solyc01g016565.1.1	0.0145663	0	0.0145663	0.0642413	1
Solyc01g016580.1.1	0	0	0	1	NA
Solyc01g016590.1.1	0	0	0	1	NA
Solyc01g016600.2.1	0	0	0	1	NA
Solyc01g016605.1.1	0	0	0	1	NA
Solyc01g016630.1.1	0	0	0	1	NA
Solyc01g016640.3.1	0	0	0	1	NA
Solyc01g016660.1.1	0	0	0	1	NA
Solyc01g016665.1.1	0	0	0	1	NA
Solyc01g016670.2.1	0	0	0	1	NA
Solyc01g016680.3.1	0	0	0	1	NA
Solyc01g016685.1.1	0	0	0	1	NA
Solyc01g016690.1.1	0	0	0	1	NA
Solyc01g016700.3.1	0	0	0	1	NA
Solyc01g016720.2.1	4.92708	3.91682	4.92708	0.795	0.703895
Solyc01g016725.1.1	0	0	0	1	NA
Solyc01g016760.1.1	0	0	0	1	NA
Solyc01g016770.1.1	1.21474	1.33395	1.33395	1.09806	1
Solyc01g016780.1.1	1.56701	0.737177	1.56701	0.470774	0.681732
Solyc01g016790.1.1	0	0	0	1	NA
Solyc01g016800.2.1	0.101205	0.0193356	0.101205	0.198969	0.840671
Solyc01g016830.1.1	0	0	0	1	NA
Solyc01g016840.1.1	0	0	0	1	NA
Solyc01g016850.2.1	0	0	0	1	NA
Solyc01g016870.1.1	0	0	0	1	NA
Solyc01g016880.1.1	0	0	0	1	NA
Solyc01g016890.1.1	0	0	0	1	NA
Solyc01g016900.1.1	0	0	0	1	NA
Solyc01g016910.1.1	0	0	0	1	NA
Solyc01g016920.1.1	0	0	0	1	NA
Solyc01g016930.1.1	0	0	0	1	NA
Solyc01g016940.2.1	0	0	0	1	NA
Solyc01g016960.1.1	0	0	0	1	NA
Solyc01g016970.2.1	0	0	0	1	NA
Solyc01g016980.1.1	0	0	0	1	NA
Solyc01g017020.1.1	0	0	0	1	NA
Solyc01g017030.1.1	0	0	0	1	NA
Solyc01g017040.1.1	0	0	0	1	NA
Solyc01g017050.1.1	0	0	0	1	NA
Solyc01g017060.2.1	0	0	0	1	NA
Solyc01g017070.1.1	0	0	0	1	NA
Solyc01g017080.2.1	0	0	0	1	NA
Solyc01g017085.1.1	0	0	0	1	NA
Solyc01g017090.2.1	0	0	0	1	NA
Solyc01g017100.2.1	0	0	0	1	NA
Solyc01g017110.2.1	0	0	0	1	NA
Solyc01g017120.1.1	0	0	0	1	NA
Solyc01g017130.1.1	0	0	0	1	NA
Solyc01g017140.1.1	0	0	0	1	NA
Solyc01g017145.1.1	0	0	0	1	NA
Solyc01g017150.1.1	0	0	0	1	NA
Solyc01g017160.2.1	0	0	0	1	NA
Solyc01g017170.1.1	0	0	0	1	NA
Solyc01g017180.3.1	0	0	0	1	NA
Solyc01g017200.2.1	0	0	0	1	NA
Solyc01g017210.1.1	0	0	0	1	NA
Solyc01g017220.2.1	0	0	0	1	NA
Solyc01g017230.2.1	0	0	0	1	NA
Solyc01g017240.1.1	0	0	0	1	NA
Solyc01g017250.1.1	0	0	0	1	NA
Solyc01g017260.1.1	0	0	0	1	NA
Solyc01g017280.1.1	0	0	0	1	NA
Solyc01g017290.1.1	0	0	0	1	NA
Solyc01g017300.2.1	0	0	0	1	NA
Solyc01g017320.1.1	0	0	0	1	NA
Solyc01g017330.3.1	0	0	0	1	NA
Solyc01g017360.3.1	0	0	0	1	NA
Solyc01g017370.2.1	0	0	0	1	NA
Solyc01g017380.1.1	0	0	0	1	NA
Solyc01g017390.1.1	0	0	0	1	NA
Solyc01g017410.3.1	0	0	0	1	NA
Solyc01g017420.1.1	0	0	0	1	NA
Solyc01g017430.1.1	0	0	0	1	NA
Solyc01g017440.1.1	0	0	0	1	NA
Solyc01g017450.1.1	0	0	0	1	NA
Solyc01g017460.3.1	0	0	0	1	NA
Solyc01g017470.3.1	0	0	0	1	NA
Solyc01g017480.1.1	0	0	0	1	NA
Solyc01g017510.1.1	0	0	0	1	NA
Solyc01g017520.1.1	0	0	0	1	NA
Solyc01g017530.1.1	0	0	0	1	NA
Solyc01g017535.1.1	0	0	0	1	NA
Solyc01g017540.2.1	0	0	0	1	NA
Solyc01g017560.3.1	0.0857443	0.17036	0.17036	1.97546	0.985065
Solyc01g017565.1.1	0	0	0	1	NA
Solyc01g017600.3.1	19.1393	20.4997	20.4997	1.07108	0.867607
Solyc01g017610.1.1	0	0	0	1	NA
Solyc01g017620.1.1	0	0	0	1	NA
Solyc01g017640.3.1	0	0	0	1	NA
Solyc01g017670.2.1	0	0	0	1	NA
Solyc01g017675.1.1	0	0	0	1	NA
Solyc01g017690.1.1	0	0	0	1	NA
Solyc01g017700.1.1	0	0	0	1	NA
Solyc01g017720.2.1	4.81269	4.63587	4.81269	0.963268	1
Solyc01g017725.1.1	0	0	0	1	NA
Solyc01g017740.2.1	0	0	0	1	NA
Solyc01g017750.1.1	0	0	0	1	NA
Solyc01g017790.3.1	0	0	0	1	NA
Solyc01g017795.1.1	0	0	0	1	NA
Solyc01g017820.3.1	0	0	0	1	NA
Solyc01g017825.1.1	0	0	0	1	NA
Solyc01g017860.3.1	3.62275	3.53477	3.62275	0.97572	0.987969
Solyc01g017870.2.1	0	0	0	1	NA
Solyc01g017873.1.1	0	0	0	1	NA
Solyc01g017877.1.1	0	0	0	1	NA
Solyc01g017950.3.1	0	0	0	1	NA
Solyc01g017960.1.1	0	0	0	1	NA
Solyc01g017970.1.1	0	0	0	1	NA
Solyc01g018010.2.1	10.6406	12.0793	12.0793	1.1352	0.894983
Solyc01g018015.1.1	0	0	0	1	NA
Solyc01g018020.3.1	0.0921327	0.0699119	0.0921327	0.761407	0.959997
Solyc01g018040.1.1	0	0	0	1	NA
Solyc01g018045.1.1	0	0	0	1	NA
Solyc01g018070.3.1	0	0	0	1	NA
Solyc01g018100.1.1	0	0	0	1	NA
Solyc01g019100.1.1	0	0	0	1	NA
Solyc01g020100.3.1	0	0	0	1	NA
Solyc01g020110.2.1	0	0	0	1	NA
Solyc01g020113.1.1	0	0	0	1	NA
Solyc01g020117.1.1	0	0	0	1	NA
Solyc01g020120.3.1	0	0	0	1	NA
Solyc01g020130.3.1	0.943547	1.65443	1.65443	1.75262	0.163473
Solyc01g020150.3.1	1.17231	1.84282	1.84282	1.57148	0.847439
Solyc01g020160.1.1	0.101385	0.359314	0.359314	3.51919	0.804261
Solyc01g020170.2.1	0	0	0	1	NA
Solyc01g020180.1.1	0	0	0	1	NA
Solyc01g020190.2.1	1.00371	0.529707	1.00371	0.528217	0.635567
Solyc01g020220.3.1	10.8225	11.8053	11.8053	1.0908	0.77133
Solyc01g020240.4.1	38.0455	35.4576	38.0455	0.93198	0.363687
Solyc01g020245.1.1	0	0.0324277	0.0324277	33.4277	1
Solyc01g020280.2.1	0	0	0	1	NA
Solyc01g020290.1.1	0	0	0	1	NA
Solyc01g020300.4.1	0	0	0	1	NA
Solyc01g020320.3.1	6.98499	7.81526	7.81526	1.11885	0.837414
Solyc01g020323.1.1	0.0220574	0.0532703	0.0532703	2.3537	0.947629
Solyc01g020327.1.1	0	0.0230391	0.0230391	24.0391	1
Solyc01g020340.2.1	2.64278	3.08937	3.08937	1.16892	0.749871
Solyc01g020343.1.1	5.18217	5.78293	5.78293	1.11591	0.959195
Solyc01g020347.1.1	8.26436	7.98407	8.26436	0.966089	1
Solyc01g020350.1.1	0.455181	0.760599	0.760599	1.66951	0.942816
Solyc01g020353.1.1	4.84957	5.03154	5.03154	1.03751	1
Solyc01g020357.1.1	1.87499	2.1326	2.1326	1.13732	0.779092
Solyc01g020360.1.1	0	0	0	1	NA
Solyc01g020370.2.1	0	0	0	1	NA
Solyc01g020372.1.1	0	0	0	1	NA
Solyc01g020430.2.1	0	0	0	1	NA
Solyc01g020440.3.1	57.0568	56.7618	57.0568	0.99483	0.931223
Solyc01g020450.1.1	0	0	0	1	NA
Solyc01g020460.3.1	0	0	0	1	NA
Solyc01g020470.3.1	0	0	0	1	NA
Solyc01g020480.1.1	0	0	0	1	NA
Solyc01g020490.1.1	0	0	0	1	NA
Solyc01g020495.1.1	4.10898	4.03747	4.10898	0.982601	0.961701
Solyc01g020500.2.1	24.375	27.5328	27.5328	1.12955	0.735337
Solyc01g020510.1.1	0	0	0	1	NA
Solyc01g020520.4.1	4.42332	4.16777	4.42332	0.942238	0.803579
Solyc01g020521.1.1	0	0	0	1	NA
Solyc01g020522.1.1	0	0	0	1	NA
Solyc01g020524.1.1	0	0	0	1	NA
Solyc01g020526.1.1	0	0	0	1	NA
Solyc01g020528.1.1	0.80517	0.908307	0.908307	1.12793	1
Solyc01g020570.3.1	0	0	0	1	NA
Solyc01g020575.1.1	0	0	0	1	NA
Solyc01g021600.4.1	1.22306	1.09793	1.22306	0.897777	0.983716
Solyc01g021610.1.1	0	0	0	1	NA
Solyc01g021620.3.1	0	0	0	1	NA
Solyc01g021640.3.1	7.36174	8.16451	8.16451	1.10903	0.626594
Solyc01g021680.1.1	0.300578	0.597971	0.597971	1.98612	0.917741
Solyc01g021685.1.1	0	0	0	1	NA
Solyc01g021690.1.1	0	0	0	1	NA
Solyc01g021695.1.1	0	0	0	1	NA
Solyc01g021700.3.1	0	0	0	1	NA
Solyc01g021720.1.1	1.63543	2.97895	2.97895	1.821	0.626101
Solyc01g021730.2.1	0.288465	0.0778099	0.288465	0.27226	0.451553
Solyc01g021740.1.1	0	0	0	1	NA
Solyc01g021745.1.1	0	0	0	1	NA
Solyc01g022740.3.1	5.21875	6.09194	6.09194	1.16729	0.302688
Solyc01g022745.1.1	0	0	0	1	NA
Solyc01g022750.3.1	47.707	46.5528	47.707	0.975809	0.839326
Solyc01g022760.1.1	0	0	0	1	NA
Solyc01g022780.1.1	0	0	0	1	NA
Solyc01g022785.1.1	0	0	0	1	NA
Solyc01g028800.3.1	0.576228	0.462308	0.576228	0.802643	0.789321
Solyc01g028803.1.1	1.72914	1.35123	1.72914	0.781572	0.742753
Solyc01g028807.1.1	2.50005	2.85366	2.85366	1.14139	0.967134
Solyc01g028810.3.1	709.687	675.473	709.687	0.95179	0.0336718
Solyc01g028830.3.1	25.3389	26.4923	26.4923	1.04552	0.875214
Solyc01g028860.3.1	148.542	158.415	158.415	1.06646	0.124668
Solyc01g028865.1.1	0.0472452	0	0.0472452	0.0207275	1
Solyc01g028870.3.1	32.2224	33.515	33.515	1.04012	0.862239
Solyc01g028875.1.1	0	0	0	1	NA
Solyc01g028900.3.1	43.0389	43.3253	43.3253	1.00665	1
Solyc01g028910.2.1	0	0	0	1	NA
Solyc01g028930.4.1	24.5613	25.7818	25.7818	1.04969	0.874098
Solyc01g028960.1.1	0	0.611734	0.611734	612.734	0.660036
Solyc01g028965.1.1	0	0	0	1	NA
Solyc01g028980.1.1	0	0	0	1	NA
Solyc01g028985.1.1	0	0	0	1	NA
Solyc01g033990.1.1	0	0	0	1	NA
Solyc01g033995.1.1	0	0	0	1	NA
Solyc01g034010.2.1	0	0	0	1	NA
Solyc01g034020.3.1	45.4365	44.5942	45.4365	0.981461	0.803042
Solyc01g034040.1.1	0.0224069	0.0117432	0.0224069	0.544424	1
Solyc01g034050.1.1	0	0	0	1	NA
Solyc01g034070.2.1	0	0	0	1	NA
Solyc01g034075.1.1	0	0	0	1	NA
Solyc01g034080.1.1	1.04646	1.24589	1.24589	1.19039	0.846666
Solyc01g034140.1.1	0	0	0	1	NA
Solyc01g034145.1.1	0	0	0	1	NA
Solyc01g034150.4.1	11.3818	10.7763	11.3818	0.946802	0.579256
Solyc01g034190.1.1	0	0	0	1	NA
Solyc01g034210.1.1	0	0	0	1	NA
Solyc01g034213.1.1	0	0	0	1	NA
Solyc01g034217.1.1	0	0	0	1	NA
Solyc01g038230.1.1	0	0	0	1	NA
Solyc01g038231.1.1	0	0	0	1	NA
Solyc01g038232.1.1	0	0	0	1	NA
Solyc01g038233.1.1	0	0	0	1	NA
Solyc01g038234.1.1	0	0	0	1	NA
Solyc01g038236.1.1	0	0	0	1	NA
Solyc01g038238.1.1	0	0	0	1	NA
Solyc01g044270.3.1	14.6286	14.5689	14.6286	0.995917	0.982673
Solyc01g044275.1.1	0	0	0	1	NA
Solyc01g044300.3.1	0	0	0	1	NA
Solyc01g044340.3.1	9.36159	9.04437	9.36159	0.966118	0.977507
Solyc01g044350.3.1	3.38682	3.47022	3.47022	1.02462	1
Solyc01g044360.4.1	59.4259	63.1271	63.1271	1.06228	0.246711
Solyc01g044365.1.1	0.529421	0.0979105	0.529421	0.186475	0.0094263
Solyc01g044370.3.1	1.11939	1.44768	1.44768	1.29301	0.89222
Solyc01g044375.1.1	0.663461	0.653271	0.663461	0.984664	1
Solyc01g044420.4.1	0.324544	0.34972	0.34972	1.07734	1
Solyc01g044490.4.1	34.2737	32.3402	34.2737	0.943586	0.479961
Solyc01g044500.1.1	0	0	0	1	NA
Solyc01g044520.2.1	0	0	0	1	NA
Solyc01g044523.1.1	0	0	0	1	NA
Solyc01g044527.1.1	0	0	0	1	NA
Solyc01g044550.3.1	0	0	0	1	NA
Solyc01g044551.1.1	0	0	0	1	NA
Solyc01g044552.1.1	0	0	0	1	NA
Solyc01g044554.1.1	0	0.114062	0.114062	115.062	0.759812
Solyc01g044556.1.1	8.2148	8.19607	8.2148	0.99772	1
Solyc01g044558.1.1	26.3626	25.1359	26.3626	0.953473	0.84348
Solyc01g047580.1.1	0	0	0	1	NA
Solyc01g049650.3.1	33.2002	31.9407	33.2002	0.962065	0.638953
Solyc01g049660.2.1	0	0	0	1	NA
Solyc01g049680.3.1	33.8762	34.9099	34.9099	1.03051	0.949886
Solyc01g049690.4.1	64.1005	54.496	64.1005	0.850168	0.0107989
Solyc01g049720.1.1	0	0	0	1	NA
Solyc01g049740.1.1	0	0	0	1	NA
Solyc01g049750.1.1	0	0	0	1	NA
Solyc01g049760.1.1	0	0	0	1	NA
Solyc01g049770.3.1	15.3289	15.1109	15.3289	0.985777	0.981224
Solyc01g049790.1.1	0	0	0	1	NA
Solyc01g049810.4.1	2.62096	2.48606	2.62096	0.94855	0.929053
Solyc01g049820.2.1	0.418231	0.168166	0.418231	0.403515	0.449553
Solyc01g049830.2.1	0.33928	0.0898362	0.33928	0.266945	0.550786
Solyc01g049840.1.1	0.284475	0.106891	0.284475	0.377933	0.576402
Solyc01g049880.3.1	22.5603	24.3904	24.3904	1.08112	0.720315
Solyc01g049890.3.1	122.25	118.391	122.25	0.968431	0.482845
Solyc01g049910.4.1	3.96521	4.30646	4.30646	1.08604	0.98749
Solyc01g049920.2.1	5.01961	5.17053	5.17053	1.03006	1
Solyc01g049950.1.1	0	0	0	1	NA
Solyc01g049960.4.1	59.9869	59.5266	59.9869	0.992326	0.936935
Solyc01g050010.3.1	8.71676	8.30798	8.71676	0.95311	0.940893
Solyc01g050040.4.1	14.7744	13.3898	14.7744	0.906292	0.377385
Solyc01g050045.1.1	5.37301	3.52533	5.37301	0.656182	0.437439
Solyc01g050050.1.1	2.46277	1.2385	2.46277	0.50309	0.599376
Solyc01g050070.4.1	13.2808	13.0192	13.2808	0.980303	0.955558
Solyc01g055160.1.1	0	0	0	1	NA
Solyc01g055165.1.1	0	0	0	1	NA
Solyc01g055200.1.1	0	0	0	1	NA
Solyc01g056200.1.1	0	0	0	1	NA
Solyc01g056220.2.1	0	0	0	1	NA
Solyc01g056240.1.1	0	0	0	1	NA
Solyc01g056250.2.1	0	0	0	1	NA
Solyc01g056260.1.1	7.15792	5.58417	7.15792	0.780169	0.872138
Solyc01g056280.3.1	0	0	0	1	NA
Solyc01g056285.1.1	0	0	0	1	NA
Solyc01g056290.2.1	0.88346	0.642375	0.88346	0.727421	0.959997
Solyc01g056310.3.1	0.156784	0.0701959	0.156784	0.451223	0.487957
Solyc01g056320.1.1	14.2117	13.5714	14.2117	0.954952	1
Solyc01g056330.2.1	0	0	0	1	NA
Solyc01g056340.4.1	8.65738	9.02009	9.02009	1.04189	0.947525
Solyc01g056360.4.1	0	0	0	1	NA
Solyc01g056370.3.1	0	0	0	1	NA
Solyc01g056380.1.1	0	0	0	1	NA
Solyc01g056390.1.1	0	0	0	1	NA
Solyc01g056400.1.1	0	0	0	1	NA
Solyc01g056410.1.1	0	0	0	1	NA
Solyc01g056420.1.1	0	0	0	1	NA
Solyc01g056430.2.1	0	0	0	1	NA
Solyc01g056440.1.1	0	0	0	1	NA
Solyc01g056450.3.1	0	0	0	1	NA
Solyc01g056460.1.1	0	0	0	1	NA
Solyc01g056470.1.1	0	0	0	1	NA
Solyc01g056480.3.1	4.38124	4.4318	4.4318	1.01154	1
Solyc01g056520.3.1	10.6215	10.1802	10.6215	0.958459	0.628311
Solyc01g056530.2.1	0	0	0	1	NA
Solyc01g056570.3.1	14.7576	14.7978	14.7978	1.00273	1
Solyc01g056575.1.1	0	0	0	1	NA
Solyc01g056580.4.1	0.154491	0.036157	0.154491	0.238966	0.728258
Solyc01g056590.2.1	0	0	0	1	NA
Solyc01g056600.2.1	10.5662	11.808	11.808	1.11752	0.814216
Solyc01g056610.1.1	5.46629	8.22351	8.22351	1.50431	0.344699
Solyc01g056620.4.1	13.1297	13.6027	13.6027	1.03602	0.946901
Solyc01g056640.1.1	0	0	0	1	NA
Solyc01g056650.1.1	0	0	0	1	NA
Solyc01g056653.1.1	0	0	0	1	NA
Solyc01g056657.1.1	0	0.0519122	0.0519122	52.9122	1
Solyc01g056660.2.1	0	0	0	1	NA
Solyc01g056665.1.1	0	0	0	1	NA
Solyc01g056690.4.1	14.18	14.6456	14.6456	1.03284	0.944464
Solyc01g056695.1.1	0	0	0	1	NA
Solyc01g056720.4.1	25.7838	27.4726	27.4726	1.06549	0.692613
Solyc01g056730.3.1	10.9215	12.0547	12.0547	1.10375	0.951437
Solyc01g056750.1.1	6.03733	5.69664	6.03733	0.943579	0.999896
Solyc01g056760.3.1	6.3216	6.80416	6.80416	1.07632	0.974948
Solyc01g056770.1.1	11.8247	9.17684	11.8247	0.776093	0.780641
Solyc01g056780.3.1	150.077	151.791	151.791	1.01142	1
Solyc01g056790.3.1	5.52754	5.13322	5.52754	0.928676	0.873028
Solyc01g056800.1.1	5.67242	3.9229	5.67242	0.69163	0.15846
Solyc01g056810.4.1	21.1111	19.7524	21.1111	0.935644	0.623755
Solyc01g056830.3.1	9.89757	9.57336	9.89757	0.967246	0.968701
Solyc01g056840.1.1	0	0	0	1	NA
Solyc01g056850.3.1	52.7661	47.4257	52.7661	0.898793	0.00494429
Solyc01g056880.3.1	0	0	0	1	NA
Solyc01g056890.1.1	0	0.0298655	0.0298655	30.8655	1
Solyc01g056900.1.1	0	0	0	1	NA
Solyc01g056910.1.1	0	0	0	1	NA
Solyc01g056940.4.1	0.699424	0.487486	0.699424	0.697414	0.743569
Solyc01g056950.1.1	0	0	0	1	NA
Solyc01g056960.1.1	0	0	0	1	NA
Solyc01g056970.1.1	0	0	0	1	NA
Solyc01g056990.3.1	12.6052	11.1639	12.6052	0.885672	0.448949
Solyc01g057000.3.1	0.568336	0.376241	0.568336	0.662599	0.692261
Solyc01g057003.1.1	0	0	0	1	NA
Solyc01g057007.1.1	0	0	0	1	NA
Solyc01g057010.1.1	0	0	0	1	NA
Solyc01g057020.3.1	25.3873	28.2741	28.2741	1.11371	0.524906
Solyc01g057060.1.1	0	0	0	1	NA
Solyc01g057080.1.1	0	0	0	1	NA
Solyc01g057090.4.1	19.9613	17.8355	19.9613	0.89351	0.124834
Solyc01g057110.1.1	0	0	0	1	NA
Solyc01g057113.1.1	0	0	0	1	NA
Solyc01g057117.1.1	0	0	0	1	NA
Solyc01g057120.2.1	0	0	0	1	NA
Solyc01g057130.1.1	0	0	0	1	NA
Solyc01g057133.1.1	0	0	0	1	NA
Solyc01g057137.1.1	0.0392336	0.0165775	0.0392336	0.436886	0.968701
Solyc01g057140.1.1	0	0	0	1	NA
Solyc01g057150.1.1	1.40812	1.39888	1.40812	0.99344	1
Solyc01g057160.1.1	8.04448	7.65147	8.04448	0.951151	0.9823
Solyc01g057165.1.1	8.79921	4.01625	8.79921	0.456495	7.06857e-06
Solyc01g057180.2.1	0	0	0	1	NA
Solyc01g057185.1.1	0	0	0	1	NA
Solyc01g057190.1.1	0	0	0	1	NA
Solyc01g057200.4.1	27.0463	30.0582	30.0582	1.11136	0.320845
Solyc01g057210.3.1	26.3201	27.4871	27.4871	1.04434	0.819739
Solyc01g057220.3.1	0.0625752	0.0454812	0.0625752	0.731122	1
Solyc01g057250.2.1	0	0	0	1	NA
Solyc01g057255.1.1	0	0	0	1	NA
Solyc01g057260.4.1	0.273304	0.197798	0.273304	0.724737	0.906444
Solyc01g057270.4.1	1.07645	1.25161	1.25161	1.16257	0.776324
Solyc01g057300.2.1	0	0	0	1	NA
Solyc01g057310.4.1	19.0097	16.4839	19.0097	0.86714	0.0322775
Solyc01g057320.3.1	12.7599	12.8562	12.8562	1.00755	1
Solyc01g057330.1.1	0	0	0	1	NA
Solyc01g057340.3.1	18.4934	20.2071	20.2071	1.09266	0.666498
Solyc01g057350.1.1	0.0438274	0	0.0438274	0.0223078	1
Solyc01g057390.2.1	0	0	0	1	NA
Solyc01g057395.1.1	0	0	0	1	NA
Solyc01g057410.1.1	0	0	0	1	NA
Solyc01g057420.1.1	0	0	0	1	NA
Solyc01g057430.3.1	9.30576	11.6822	11.6822	1.25535	0.511057
Solyc01g057435.1.1	0	0	0	1	NA
Solyc01g057440.3.1	2.26567	2.37419	2.37419	1.04788	1
Solyc01g057445.1.1	14.858	17.1121	17.1121	1.1517	0.642759
Solyc01g057470.1.1	0	0	0	1	NA
Solyc01g057510.2.1	0.0537881	0.101689	0.101689	1.87429	0.944096
Solyc01g057520.4.1	22.9059	23.5802	23.5802	1.02944	0.907249
Solyc01g057523.1.1	0	0	0	1	NA
Solyc01g057527.1.1	0	0	0	1	NA
Solyc01g057530.1.1	0	0	0	1	NA
Solyc01g057570.3.1	21.1376	17.7663	21.1376	0.840514	0.0207417
Solyc01g057580.1.1	0	0	0	1	NA
Solyc01g057585.1.1	0	0	0	1	NA
Solyc01g057590.3.1	0	0	0	1	NA
Solyc01g057600.3.1	0.221144	0.335041	0.335041	1.51272	0.967039
Solyc01g057610.1.1	0	0	0	1	NA
Solyc01g057640.1.1	0	0	0	1	NA
Solyc01g057660.1.1	0	0	0	1	NA
Solyc01g057670.1.1	0	0	0	1	NA
Solyc01g057675.1.1	0	0	0	1	NA
Solyc01g057680.4.1	0.0253823	0	0.0253823	0.0379042	1
Solyc01g057690.2.1	0	0	0	1	NA
Solyc01g057700.1.1	0	0	0	1	NA
Solyc01g057703.1.1	0	0	0	1	NA
Solyc01g057705.1.1	0	0	0	1	NA
Solyc01g057707.1.1	2.83838	2.04455	2.83838	0.720421	0.603082
Solyc01g057740.3.1	0	0	0	1	NA
Solyc01g057760.4.1	31.8325	33.8758	33.8758	1.06419	0.334402
Solyc01g057770.3.1	26.7178	39.1437	39.1437	1.46506	1.72393e-25
Solyc01g057780.3.1	33.3372	31.0322	33.3372	0.930859	0.104896
Solyc01g057785.1.1	0.122995	0.0596873	0.122995	0.489432	0.942816
Solyc01g057830.3.1	156.187	164.763	164.763	1.05491	0.378213
Solyc01g057840.3.1	17.2007	15.346	17.2007	0.892182	0.137103
Solyc01g057850.4.1	16.4624	15.5314	16.4624	0.943446	0.570849
Solyc01g057853.1.1	17.3531	17.9472	17.9472	1.03424	1
Solyc01g057855.1.1	0.0796838	0.0927843	0.0927843	1.16237	1
Solyc01g057857.1.1	0.0435828	0.0460379	0.0460379	1.05507	1
Solyc01g057900.3.1	18.5588	17.6619	18.5588	0.951678	0.459983
Solyc01g057903.1.1	0	0	0	1	NA
Solyc01g057907.1.1	0	0	0	1	NA
Solyc01g057910.3.1	1.06669	0.908197	1.06669	0.851556	0.919103
Solyc01g057920.1.1	0	0	0	1	NA
Solyc01g057940.1.1	0.145401	0.135096	0.145401	0.929611	1
Solyc01g057960.3.1	0.401433	0.549772	0.549772	1.36861	0.948519
Solyc01g057990.1.1	0	0	0	1	NA
Solyc01g058000.3.1	0	0	0	1	NA
Solyc01g058003.1.1	0	0	0	1	NA
Solyc01g058007.1.1	0	0	0	1	NA
Solyc01g058010.3.1	12.0759	13.4285	13.4285	1.112	0.546156
Solyc01g058020.4.1	6.35331	8.60582	8.60582	1.35448	0.442437
Solyc01g058030.2.1	7.2577	8.46495	8.46495	1.16632	0.638725
Solyc01g058040.2.1	8.05747	9.33125	9.33125	1.15807	0.910239
Solyc01g058050.1.1	0	0	0	1	NA
Solyc01g058060.1.1	4.61668	4.84664	4.84664	1.0498	1
Solyc01g058070.1.1	4.04258	4.04422	4.04422	1.00041	1
Solyc01g058080.1.1	1.09547	0.278821	1.09547	0.255201	0.655898
Solyc01g058100.2.1	8.76768	6.9802	8.76768	0.796152	0.369354
Solyc01g058120.1.1	0	0	0	1	NA
Solyc01g058130.1.1	0	0	0	1	NA
Solyc01g058140.3.1	25.1723	26.3674	26.3674	1.04748	0.754436
Solyc01g058160.3.1	21.6634	18.4589	21.6634	0.852084	0.0648386
Solyc01g058170.4.1	22.0536	19.7412	22.0536	0.895151	0.370557
Solyc01g058175.1.1	0	0	0	1	NA
Solyc01g058190.4.1	36.3906	40.7986	40.7986	1.12113	0.405244
Solyc01g058200.3.1	0	0	0	1	NA
Solyc01g058205.1.1	4.0331	4.88036	4.88036	1.21003	0.214053
Solyc01g058210.3.1	0	0	0	1	NA
Solyc01g058220.3.1	0	0	0	1	NA
Solyc01g058225.1.1	0	0	0	1	NA
Solyc01g058240.1.1	0	0	0	1	NA
Solyc01g058245.1.1	0	0	0	1	NA
Solyc01g058250.2.1	0	0	0	1	NA
Solyc01g058260.4.1	34.0476	35.7905	35.7905	1.05119	0.712767
Solyc01g058270.3.1	11.8362	11.3997	11.8362	0.963124	0.756341
Solyc01g058280.4.1	48.2353	43.7445	48.2353	0.906899	0.125953
Solyc01g058320.4.1	3.97737	3.87897	3.97737	0.975264	0.97583
Solyc01g058325.1.1	0	0.0716485	0.0716485	72.6485	1
Solyc01g058340.1.1	0	0	0	1	NA
Solyc01g058350.1.1	5.45296	7.05615	7.05615	1.29395	0.942816
Solyc01g058360.1.1	0	0	0	1	NA
Solyc01g058380.1.1	0	0	0	1	NA
Solyc01g058385.1.1	0	0	0	1	NA
Solyc01g058390.3.1	23.6186	21.8691	23.6186	0.92593	0.227994
Solyc01g058400.3.1	0	0	0	1	NA
Solyc01g058450.3.1	23.314	23.7443	23.7443	1.01845	1
Solyc01g058470.1.1	41.9853	49.6293	49.6293	1.18206	0.599641
Solyc01g058520.4.1	5.30446	5.33986	5.33986	1.00667	1
Solyc01g058530.4.1	20.6232	20.8571	20.8571	1.01134	1
Solyc01g058535.1.1	11.2216	9.52992	11.2216	0.849261	0.882803
Solyc01g058540.3.1	0.0219258	0.0419902	0.0419902	1.87519	0.982481
Solyc01g058550.1.1	0	0	0	1	NA
Solyc01g058590.1.1	0	0	0	1	NA
Solyc01g058593.1.1	0	0	0	1	NA
Solyc01g058597.1.1	0	0.0720432	0.0720432	73.0432	1
Solyc01g058660.1.1	0.505793	2.08997	2.08997	4.12587	0.693671
Solyc01g058665.1.1	0	0.147958	0.147958	148.958	0.970338
Solyc01g058670.3.1	44.6293	41.9316	44.6293	0.939555	0.467492
Solyc01g058673.1.1	1.3023	1.36361	1.36361	1.04704	1
Solyc01g058677.1.1	0.545747	0.21215	0.545747	0.389851	0.902716
Solyc01g058680.2.1	0	0	0	1	NA
Solyc01g058685.1.1	0	0	0	1	NA
Solyc01g058690.1.1	0	0	0	1	NA
Solyc01g058700.1.1	0	0	0	1	NA
Solyc01g058705.1.1	0	0	0	1	NA
Solyc01g058720.4.1	13.7129	16.6254	16.6254	1.21237	0.226103
Solyc01g058730.4.1	40.112	38.6806	40.112	0.964317	0.471631
Solyc01g058740.2.1	0	0	0	1	NA
Solyc01g059740.1.1	0	0	0	1	NA
Solyc01g059750.1.1	0	0	0	1	NA
Solyc01g059760.3.1	0	0	0	1	NA
Solyc01g059765.1.1	0	0	0	1	NA
Solyc01g059780.1.1	0	0	0	1	NA
Solyc01g059800.1.1	0	0	0	1	NA
Solyc01g059810.1.1	0	0	0	1	NA
Solyc01g059820.1.1	0	0	0	1	NA
Solyc01g059830.3.1	16.2361	15.8891	16.2361	0.978632	0.902532
Solyc01g059840.3.1	0	0	0	1	NA
Solyc01g059850.3.1	0.078145	0	0.078145	0.012635	1
Solyc01g059860.3.1	22.4372	22.24	22.4372	0.991213	0.902632
Solyc01g059870.4.1	19.7808	21.6838	21.6838	1.0962	0.300645
Solyc01g059880.3.1	44.0995	41.3663	44.0995	0.938023	0.136882
Solyc01g059885.1.1	0	0	0	1	NA
Solyc01g059900.4.1	0.0195554	0.0623497	0.0623497	3.0819	0.985065
Solyc01g059910.2.1	0	0	0	1	NA
Solyc01g059920.4.1	14.6792	16.8128	16.8128	1.14534	0.090332
Solyc01g059930.3.1	68.6489	65.9969	68.6489	0.961369	0.609959
Solyc01g059940.2.1	0.312068	0.122292	0.312068	0.393819	0.523953
Solyc01g059950.1.1	0.699869	0.365976	0.699869	0.523601	0.250577
Solyc01g059960.1.1	0	0	0	1	NA
Solyc01g059965.1.1	0	0	0	1	NA
Solyc01g060010.3.1	0	0	0	1	NA
Solyc01g060015.1.1	0	0	0	1	NA
Solyc01g060020.4.1	0	0	0	1	NA
Solyc01g060030.3.1	51.1778	53.2589	53.2589	1.04066	0.827331
Solyc01g060040.3.1	13.4807	14.201	14.201	1.05342	0.855081
Solyc01g060050.3.1	8.9361	10.4555	10.4555	1.17001	0.124834
Solyc01g060053.1.1	0	0	0	1	NA
Solyc01g060055.1.1	0	0	0	1	NA
Solyc01g060057.1.1	0	0	0	1	NA
Solyc01g060070.3.1	9.69878	9.46008	9.69878	0.975391	0.969484
Solyc01g060080.4.1	18.3844	16.9317	18.3844	0.920984	0.387444
Solyc01g060090.1.1	15.2852	16.0891	16.0891	1.05259	0.929053
Solyc01g060100.2.1	11.8729	10.3429	11.8729	0.871143	0.689112
Solyc01g060130.3.1	52.944	27.5276	52.944	0.519947	5.0164e-44
Solyc01g060140.4.1	36.0096	34.8299	36.0096	0.967241	0.664892
Solyc01g060160.1.1	0.228703	0.106283	0.228703	0.467051	0.707419
Solyc01g060170.4.1	42.5602	43.7015	43.7015	1.02682	0.985298
Solyc01g060180.4.1	15.3406	14.4646	15.3406	0.942898	0.567185
Solyc01g060183.1.1	0	0	0	1	NA
Solyc01g060187.1.1	0	0	0	1	NA
Solyc01g060200.3.1	3.5155	4.50571	4.50571	1.28159	0.563957
Solyc01g060210.4.1	6.01483	6.3386	6.3386	1.05382	0.993388
Solyc01g060220.1.1	0	0	0	1	NA
Solyc01g060240.4.1	59.285	55.1213	59.285	0.92977	0.671801
Solyc01g060250.2.1	19.8966	20.9729	20.9729	1.05409	0.936039
Solyc01g060260.4.1	0.0267892	0	0.0267892	0.0359852	0.939922
Solyc01g060270.1.1	0	0.0250616	0.0250616	26.0616	0.968723
Solyc01g060280.4.1	9.78143	10.2613	10.2613	1.04905	0.930937
Solyc01g060310.3.1	0	0	0	1	NA
Solyc01g060340.1.1	0	0	0	1	NA
Solyc01g060350.1.1	0	0	0	1	NA
Solyc01g060370.2.1	0	0	0	1	NA
Solyc01g060375.1.1	0	0	0	1	NA
Solyc01g060390.1.1	0.0652234	0.126987	0.126987	1.93266	1
Solyc01g060395.1.1	10.7354	12.1273	12.1273	1.12965	0.796557
Solyc01g060410.4.1	17.734	18.4141	18.4141	1.03835	0.863139
Solyc01g060420.2.1	0.217268	0.12623	0.217268	0.582908	0.979345
Solyc01g060430.1.1	0	0	0	1	NA
Solyc01g060450.3.1	1.26771	1.35314	1.35314	1.06733	1
Solyc01g060460.2.1	0.876358	1.07366	1.07366	1.22488	0.668711
Solyc01g060470.3.1	75.5309	73.7477	75.5309	0.976392	0.620149
Solyc01g060490.4.1	1.20321	1.27185	1.27185	1.057	1
Solyc01g065490.4.1	12.3434	10.4641	12.3434	0.847759	0.0527491
Solyc01g065500.3.1	3.17241	3.67443	3.67443	1.1582	0.479533
Solyc01g065510.3.1	20.5798	20.1148	20.5798	0.977409	0.8882
Solyc01g065530.3.1	20.7503	24.6304	24.6304	1.18698	0.000799759
Solyc01g065540.3.1	15.5884	17.6322	17.6322	1.1311	0.0874706
Solyc01g065545.1.1	0	0	0	1	NA
Solyc01g065550.3.1	11.3641	11.8352	11.8352	1.04146	0.942816
Solyc01g065560.4.1	6.76849	8.27122	8.27122	1.22199	0.0565764
Solyc01g065570.2.1	0.0607285	0.115384	0.115384	1.88541	0.895001
Solyc01g065580.4.1	32.6649	37.6004	37.6004	1.15109	0.00301059
Solyc01g065585.1.1	0	0	0	1	NA
Solyc01g065610.1.1	0	0	0	1	NA
Solyc01g065620.1.1	0	0	0	1	NA
Solyc01g065625.1.1	0	0	0	1	NA
Solyc01g065630.1.1	0	0	0	1	NA
Solyc01g065640.3.1	0	0	0	1	NA
Solyc01g065643.1.1	0	0.02281	0.02281	23.81	1
Solyc01g065647.1.1	0	0	0	1	NA
Solyc01g065650.1.1	0	0	0	1	NA
Solyc01g065660.1.1	0	0	0	1	NA
Solyc01g065670.1.1	0	0	0	1	NA
Solyc01g065680.2.1	30.9955	27.2066	30.9955	0.877762	0.375616
Solyc01g065690.3.1	4.35717	3.8844	4.35717	0.891519	0.718155
Solyc01g065700.3.1	0.0809809	0.128402	0.128402	1.57845	0.866227
Solyc01g065710.3.1	9.7642	8.96142	9.7642	0.917792	0.685804
Solyc01g065720.4.1	5.8199	6.17918	6.17918	1.06172	0.818087
Solyc01g065725.1.1	0	0	0	1	NA
Solyc01g065740.3.1	4.126	4.45327	4.45327	1.0793	0.908143
Solyc01g065750.2.1	1.69264	2.72674	2.72674	1.61058	0.7293
Solyc01g065810.2.1	0.0581104	0.431006	0.431006	7.30846	0.265616
Solyc01g065840.4.1	28.1404	28.8887	28.8887	1.02659	0.981224
Solyc01g065845.1.1	0.0558594	0.325234	0.325234	5.73755	0.517824
Solyc01g065900.3.1	0	0.0547994	0.0547994	55.7994	0.970338
Solyc01g065903.1.1	0	0	0	1	NA
Solyc01g065907.1.1	0	0	0	1	NA
Solyc01g065910.1.1	0	0	0	1	NA
Solyc01g065930.1.1	0	0	0	1	NA
Solyc01g065960.2.1	0	0	0	1	NA
Solyc01g065970.1.1	0	0	0	1	NA
Solyc01g065980.4.1	69.5624	67.4488	69.5624	0.969616	0.670287
Solyc01g065983.1.1	1.08124	0.556832	1.08124	0.515443	0.526178
Solyc01g065987.1.1	0.0901903	0.0288363	0.0901903	0.327188	0.999896
Solyc01g066020.3.1	0.369768	0.377003	0.377003	1.01951	1
Solyc01g066040.2.1	0.241166	0.527997	0.527997	2.18444	0.847439
Solyc01g066050.3.1	26.8094	29.8397	29.8397	1.11303	0.0926575
Solyc01g066055.1.1	0	0	0	1	NA
Solyc01g066060.4.1	19.84	17.3586	19.84	0.874939	0.156818
Solyc01g066065.1.1	0	0	0	1	NA
Solyc01g066070.3.1	0	0.0436638	0.0436638	44.6638	0.758319
Solyc01g066080.3.1	0	0	0	1	NA
Solyc01g066090.3.1	0	0	0	1	NA
Solyc01g066100.2.1	0	0	0	1	NA
Solyc01g066110.2.1	0	0	0	1	NA
Solyc01g066115.1.1	0	0	0	1	NA
Solyc01g066120.3.1	0	0	0	1	NA
Solyc01g066130.1.1	0	0	0	1	NA
Solyc01g066140.2.1	0	0	0	1	NA
Solyc01g066145.1.1	0	0	0	1	NA
Solyc01g066150.1.1	0	0	0	1	NA
Solyc01g066160.1.1	0.413066	0.206211	0.413066	0.500431	0.985812
Solyc01g066190.1.1	0.116751	0	0.116751	0.00849253	0.979345
Solyc01g066200.1.1	0.523216	0.571571	0.571571	1.09224	1
Solyc01g066205.1.1	0	0	0	1	NA
Solyc01g066210.1.1	0	0	0	1	NA
Solyc01g066230.1.1	0	0	0	1	NA
Solyc01g066235.1.1	0	0	0	1	NA
Solyc01g066260.2.1	0.20356	0.178532	0.20356	0.877651	1
Solyc01g066270.3.1	0.291647	0.172259	0.291647	0.592043	0.973571
Solyc01g066280.1.1	0.0765766	0	0.0765766	0.0128905	1
Solyc01g066290.2.1	0.180472	0.180375	0.180472	0.999466	1
Solyc01g066293.1.1	0	0	0	1	NA
Solyc01g066297.1.1	0	0	0	1	NA
Solyc01g066310.4.1	21.9531	23.495	23.495	1.07023	0.508159
Solyc01g066320.1.1	0	0	0	1	NA
Solyc01g066330.1.1	0	0	0	1	NA
Solyc01g066340.4.1	15.2097	18.4339	18.4339	1.21197	0.665119
Solyc01g066345.1.1	0	0	0	1	NA
Solyc01g066350.1.1	0	0	0	1	NA
Solyc01g066360.3.1	0.0633811	0.0525449	0.0633811	0.831688	1
Solyc01g066380.4.1	0	0	0	1	NA
Solyc01g066390.4.1	0	0	0	1	NA
Solyc01g066410.1.1	0	0	0	1	NA
Solyc01g066420.3.1	0	0.0180331	0.0180331	19.0331	0.982481
Solyc01g066425.1.1	0	0	0	1	NA
Solyc01g066430.3.1	14.2831	12.8514	14.2831	0.899769	0.502341
Solyc01g066440.3.1	28.9778	34.2101	34.2101	1.18056	0.039194
Solyc01g066445.1.1	0	0	0	1	NA
Solyc01g066450.3.1	3.74401	4.7995	4.7995	1.28184	0.486925
Solyc01g066455.1.1	1.97544	2.23305	2.23305	1.13034	0.983648
Solyc01g066457.1.1	6.21368	5.74992	6.21368	0.925377	0.810053
Solyc01g066480.3.1	20.4701	19.8056	20.4701	0.967541	0.8615
Solyc01g066490.2.1	10.9597	11.3772	11.3772	1.03808	1
Solyc01g066500.1.1	0.269731	0.28114	0.28114	1.04214	1
Solyc01g066510.3.1	3.51053	2.66979	3.51053	0.760579	0.00390148
Solyc01g066520.3.1	9.74738	11.0971	11.0971	1.13845	0.236812
Solyc01g066560.3.1	2.54174	1.78926	2.54174	0.704067	0.00806954
Solyc01g066570.3.1	9.14746	7.80165	9.14746	0.852892	0.340689
Solyc01g066575.1.1	0	0	0	1	NA
Solyc01g066590.3.1	53.4226	53.8159	53.8159	1.00736	1
Solyc01g066610.4.1	6.92849	8.50909	8.50909	1.2281	0.0127108
Solyc01g066612.1.1	0	0	0	1	NA
Solyc01g066614.1.1	0	0	0	1	NA
Solyc01g066616.1.1	0	0	0	1	NA
Solyc01g066618.1.1	0	0	0	1	NA
Solyc01g066620.4.1	3.23094	3.15683	3.23094	0.977069	0.987725
Solyc01g066625.1.1	0	0	0	1	NA
Solyc01g066630.1.1	0	0	0	1	NA
Solyc01g066640.2.1	84.4688	81.2953	84.4688	0.962431	0.421822
Solyc01g066650.2.1	0	0	0	1	NA
Solyc01g066660.1.1	0	0	0	1	NA
Solyc01g066670.1.1	0	0	0	1	NA
Solyc01g066680.3.1	9.00252	12.2282	12.2282	1.35827	0.0177911
Solyc01g066690.3.1	30.1193	30.9627	30.9627	1.028	0.938818
Solyc01g066700.4.1	0.196903	0.378013	0.378013	1.91515	0.669055
Solyc01g066710.4.1	0.213249	0.105193	0.213249	0.495653	0.832168
Solyc01g066720.3.1	40.7301	43.6783	43.6783	1.07238	0.717329
Solyc01g066730.4.1	2.68168	2.1905	2.68168	0.816907	0.533877
Solyc01g066740.3.1	24.4151	25.9594	25.9594	1.06325	0.400738
Solyc01g066750.1.1	0	0	0	1	NA
Solyc01g066760.2.1	68.982	70.7749	70.7749	1.02599	0.980903
Solyc01g066770.3.1	9.40654	8.7622	9.40654	0.931508	0.683355
Solyc01g066775.1.1	0	0	0	1	NA
Solyc01g066790.1.1	0.496357	1.2855	1.2855	2.58666	0.533496
Solyc01g066800.1.1	0	0	0	1	NA
Solyc01g066810.4.1	0	0.0124906	0.0124906	13.4906	1
Solyc01g066820.4.1	1.64499	1.58633	1.64499	0.964364	0.929335
Solyc01g066830.3.1	15.6188	15.983	15.983	1.02331	0.991263
Solyc01g066840.3.1	442.837	389.408	442.837	0.879347	0.000116813
Solyc01g066850.4.1	0.606661	0.298569	0.606661	0.492986	0.409369
Solyc01g066860.3.1	16.0292	16.599	16.599	1.03555	0.969442
Solyc01g066870.3.1	8.66675	8.40213	8.66675	0.969471	0.892362
Solyc01g066880.3.1	3.8341	3.40516	3.8341	0.888156	0.722663
Solyc01g066890.2.1	0.0547903	0	0.0547903	0.0179243	0.77537
Solyc01g066895.1.1	0	0.118778	0.118778	119.778	0.982481
Solyc01g066900.4.1	36.2617	38.2507	38.2507	1.05485	0.735337
Solyc01g066905.1.1	0	0	0	1	NA
Solyc01g066910.3.1	26.884	23.1183	26.884	0.859934	0.0737654
Solyc01g066915.1.1	0	0	0	1	NA
Solyc01g066940.3.1	8.66635	9.01353	9.01353	1.04006	0.960177
Solyc01g066950.1.1	0	0.111744	0.111744	112.744	0.9823
Solyc01g066970.2.1	0	0	0	1	NA
Solyc01g066980.3.1	0.0197223	0	0.0197223	0.0482572	1
Solyc01g066990.1.1	7.00944	5.5829	7.00944	0.796512	0.722663
Solyc01g067000.4.1	17.0356	20.1182	20.1182	1.18094	0.104502
Solyc01g067005.1.1	0.740796	0.216577	0.740796	0.293311	0.665423
Solyc01g067010.3.1	3.23037	2.7383	3.23037	0.84772	0.579967
Solyc01g067020.4.1	0.119081	0.0367761	0.119081	0.31459	0.392205
Solyc01g067030.2.1	4.68871	5.57637	5.57637	1.18928	0.415557
Solyc01g067040.2.1	5.48906	5.93651	5.93651	1.0815	0.801958
Solyc01g067045.1.1	0	0	0	1	NA
Solyc01g067070.3.1	16.24	18.4104	18.4104	1.13363	0.316903
Solyc01g067080.3.1	11.7899	11.4629	11.7899	0.972267	0.956522
Solyc01g067090.4.1	7.14155	6.70442	7.14155	0.938799	0.709549
Solyc01g067100.4.1	37.9082	38.9866	38.9866	1.02845	0.901033
Solyc01g067120.4.1	1.25737	1.08711	1.25737	0.864701	0.914851
Solyc01g067130.4.1	0.339619	0.277814	0.339619	0.81855	1
Solyc01g067140.2.1	0	0	0	1	NA
Solyc01g067145.1.1	0	0	0	1	NA
Solyc01g067150.1.1	0	0	0	1	NA
Solyc01g067160.4.1	7.01515	5.98432	7.01515	0.853077	0.655754
Solyc01g067170.1.1	0.113971	0.436477	0.436477	3.80512	0.756824
Solyc01g067173.1.1	0	0	0	1	NA
Solyc01g067177.1.1	1.23652	1.45393	1.45393	1.17568	0.995301
Solyc01g067190.1.1	1.33394	1.80177	1.80177	1.35045	0.893612
Solyc01g067200.1.1	1.81646	1.92557	1.92557	1.06003	1
Solyc01g067210.4.1	2.71997	2.65538	2.71997	0.976261	0.995636
Solyc01g067220.1.1	10.682	10.7924	10.7924	1.01033	1
Solyc01g067230.4.1	5.287	7.92013	7.92013	1.49794	0.420129
Solyc01g067250.3.1	7.12443	9.25322	9.25322	1.29876	0.290064
Solyc01g067255.1.1	3.77886	4.21873	4.21873	1.11637	0.890922
Solyc01g067270.4.1	8.02654	8.12836	8.12836	1.01268	1
Solyc01g067280.3.1	9.45872	7.58745	9.45872	0.802185	0.159227
Solyc01g067290.3.1	73.1554	75.3738	75.3738	1.03032	0.881499
Solyc01g067295.1.1	67.1765	74.6585	74.6585	1.11138	0.234195
Solyc01g067300.3.1	0.264126	0.107278	0.264126	0.408401	0.546993
Solyc01g067320.1.1	0	0	0	1	NA
Solyc01g067330.3.1	0.131506	0.0952613	0.131506	0.726466	0.992796
[truncated: 32,077 more rows]
