# Supplementary material for: Genetic control of thermomorphogenesis in tomato inflorescences
Source: Nat Commun. 2024 Feb 17;15:1472. doi: 10.1038/s41467-024-45722-0 (PMC10874430; doi:10.1038/s41467-024-45722-0)
Supplement: Supplementary file 6 — Supplementary Data 3 [file 41467_2024_45722_MOESM6_ESM.xlsx]

## Sheet: Supplementary Data 3
Supplementary Data 3. List of primers used in this work.
Primer ID	Gene ID	Sequence	Application
M1	ch02:51046146	CCACAATCCACATGGCACACCTAC	For mapping, Indel marker
		CTCCATCCTTTAGGAATGATATACCC
M2	ch02:53385456	GCCTCTAATTTGTTAAAAATCCAAGC	For mapping, Indel marker
		CCTTTTGACTTCGAACTCTAATAATC
M3	ch02:54510459	GTGGCGTCTGCCTATTAATTTTGTC	For mapping, dCAPS marker, SpeI
		GACTTTTACTTGAATAATCAAAAACTAG
M4	ch02:54921488	CCCTAGGTAGGTATTGGTAAAGC	For mapping, Indel marker
		GCAAACATAATCCTGAGCTTGGGAG
M5	ch02:54107130	GATAAGGTGATATCTACAACTTCAGGTAC	For mapping, dCAPS marker, KpnI
		GAGATCCCATTTCATCCTCAGCC
M6	ch02:54164812	GGACCTTCCATCTTTGAAGTTGAAC	For mapping, Indel marker
		CGGATTGAAATAATTAAGGTGCATATC
M7	ch02:54190247	CTACTTCCTTCTTCGTCTTCGTCTTC	For mapping, sequence marker
		GTTTTTGCAATGCTTTCATCTTCTC
M8	ch02:54220731	CCAACCTTTCCACAATTGGTCCCCCTCTTA	For mapping, dCAPS marker, DdeI
		CATAACTTTGCATTCATGGCATTTGATG
XP5661	Solyc02g093280	ATATATGGTCTCGTTTGTCATCCGGATCGTAATCTAGTTTTAGAGCTAGAAATAGC	For CRISPR vector
XP5662		ATTATTGGTCTCGTCCCCAAACTACACTGTTAGATTC
XP5663		ATATATGGTCTCGGGGACCATAGATTACGATCGTTTTAGAGCTAGAAATAGC
XP5664		ATTATTGGTCTCGATGCCAAACTACACTGTTAGATTC
XP5665		ATATATGGTCTCGGCATTCGTGGCAGGCCAAGGTTTTAGAGCTAGAAATAGC
XP5666		ATTATTGGTCTCGAAACTGCTGGTAGATCTTGAGAGCAAACTACACTGTTAGATTC
XP6303	Solyc02g093280	CGTCATATTCTACTTCCTTCTTCGTC	For the mib2cr genetyping
XP6304		GTGCACTTCAGCTGCTCTGCTTC
XP5692	Solyc02g093280-cDNA	AAggatccATGGCCAACAACAATGTTTATTATCAC	For pMIB2::MIB2-YFP-HA
XP5693		AAggtaccGAAGTTGCTATACAGTTGTTGGGAAAG
XP5765	Solyc02g093280-Pro	ACGAATTCGAGCTCGGTATTGCTATTTGGTTTCCAC	For pMIB2::MIB2-YFP-HA
XP5766		TTGTTGTTGGCCATGTATAGTCCAGCAAAATCAAGTTCAGTG
XP5795	Solyc02g093280	GAGAAGCAGAGCAGCTGAAGTGC	For RT-qPCR, in situ probe
XP5796		GCTGCTTAAGATACTCAATGGCTTC
XP157	Solyc01g056940	TCTTCCGACACCATCGACAA	For RT-qPCR internal control
XP158		AGAACTGCAACACAGTGAGC
XP6714	Solyc02g093280	AAggatccATGGCCAACAACAATGTTTATTATCAC	For BD-MIB2 vector
XP6715		AAgtcgacGAAGTTGCTATACAGTTGTTGGGAAAGAAG
XP8018	Solyc09g065660	CCTCATTCCTTTTCGACTACACTACTTCC	For RT-qPCR
XP8019		CCTCGTTTGCGAATTCCCATCTCTCTG
XP8020	Solyc11g066060	GAATCAAGTCGCCATGAATCC	For RT-qPCR
XP8021		GTCACCAGGTCCAGGAGTAACC
XP8024	Solyc04g081570	GAATCGGTGTAGTCTTAGTCAGC	For RT-qPCR
XP8025		GAGGAAGTGGAAGATCCCGTTCGTCC
XP8133	Solyc02g093280-pro	CAACTTGCTAGTTTACCCCTACTCTG	ChIP-qPCR,P1
XP8134		CGAGTGTGTATTTATTAGCCAACCAT
XP8135	Solyc02g093280-pro	GGACCAGAAGTGGGGTAAGCAGC	ChIP-qPCR,P2
XP8136		CAACTTTCTGGCACACGTGAAGCAC
XP9661	Solyc09g065660_pro	GATTGTTATCGGATCGGTTATCGG	ChIP-qPCR,P1
XP9662		GTAACTTGTGAACTCAAGTGCATGGG
XP9663	Solyc09g065660_pro	GGAGTCACAATCCCACCAATCAACTTG	ChIP-qPCR,P2
XP9664		CGAAAATGGAAGGATGAGGAGAAGGTTC
XP9665	Solyc11g066060_pro	CACTCTTCTATTCTCCAGCGGTATTTACAC	ChIP-qPCR,P1
XP9666		CATCCTTGTTGATTGTGAAGTTGATGAATC
XP9667	Solyc11g066060_pro	CACAAGTGCTACGTGGCAGCG	ChIP-qPCR,P2
XP9668		GAAAGAGAGGTATAAATGGAGTGTGG
XP9669	Solyc04g081570_pro	GTGAGTATGCAATATTACAAGCC	ChIP-qPCR,P1
XP9670		GTTATGTTATATGCGTGATTCCTC
XP9671	Solyc04g081570_pro	GCGTGGATGATCGGACGGGTATGGTAG	ChIP-qPCR,P2
XP9672		CGTAGGATTTGGGGTCGCCCTTCAAG
XP7053	Solyc02g089540-pro	CAAGGCAATGATAAACCAATCACACAAG	ChIP-qPCR，P1
XP7054		GGTGATTATAGTGGAGCTTTTGGTCCC
XP7055	Solyc02g089540-pro	GGGGAGAGAATCCACAGGTGACAC	ChIP-qPCR，P2
XP7056		CTTGTTCAACCGACCCCACCAG
XP7057	Solyc02g089540-pro	GTCAGCGTCAGCTCATTCATTTTTGTTGTC	ChIP-qPCR，P3
XP7058		GACTGAGCAGCAGCCACGAGGTCTC
XP7059	Solyc02g089540-pro	CCACAAGCAATATGATAGTAAGGCAGCAAG	ChIP-qPCR，P4
XP7060		GGTGATTATAGTGGAGCTTTTGGTCCC
XP272	Solyc03g078400 3' intergenic	CCGATGACCAAGACCCTACA	For ChIP-qPCR internal control
XP273		TCACCGAGTGCCAGTCTC
XP7305	Solyc02g089540	CATGATTACGAATTGAGCTC TGCCTTACTATCATATTGCTTGTGGTTG	For pSlCOL1::LUC vector
XP7283		CGTCTTCCATGAATTC TGGACTAACTTTAGTTTTCTCTTTTCTTTC
XP3788	Solyc02g089540	TTGAGGATCCGAATTCATGTTGAAAAAAGAGAACAGTAAC	For 35S::SlCOL1-YFP-HA
XP3789		TCGACAGATCCCCGGGTACCGAATGAAGGGACAATTCCATAA
XP9717	Solyc02g093280	GGGAAGGATTTCAGAATTC ATGGCCAACAACAATGTTTATTATCAC	For MBP-MIB2 vector
XP9718		GGTCGACTCTAGAGGATCC TCAGAAGTTGCTATACAGTTGTTGGG
XP7276	Solyc02g089540	5‘biotin-CCAAGTGGGGAGAGAATCCACAGGTGACACGTGGAGAGAAGTTAATGGG	EMSA 5'biotin-probe
XP7277		5‘biotin-CCCATTAACTTCTCTCCACGTGTCACCTGTGGATTCTCTCCCCACTTGG
XP7278	Solyc02g089540	CCAAGTGGGGAGAGAATCCACAGGTGACACGTGGAGAGAAGTTAATGGG	EMSA 5'unbiotin-probe
XP7279		CCCATTAACTTCTCTCCACGTGTCACCTGTGGATTCTCTCCCCACTTGG
XP7280	Solyc02g089540	5‘biotin-CCAAGTGGGGAGAGAATCCACAGGTGAGAGAGAAGTTAATGGG	EMSA 5'biotin-mutant probe
XP7281		5‘biotin-CCCATTAACTTCTCTCTCACCTGTGGATTCTCTCCCCACTTGG
XP3745	Solyc02g089540	TCCGCAACATGTACCGTTTAC	For RT-qPCR
XP3746		TTCGCAAACCCATACACGC
01-2-F	SL4.0ch01:256690	TGTCGCTATTTTGTGCAAACT	for test the background of NILs
01-2-R		TCCGCTTCAACAGTCAGTACC
01-3-F	SL4.0ch01:4140090	TCCTGATTTCACCGGGCA
01-3-R		CCCCCAAATCTCAACCCCA
01-7-F	SL4.0ch01:8178581	CGAGGTGGAGTTGGTGGC
01-7-R		GGGGGATTGCCAAAGACCA
01-12-F	SL4.0ch01:12106935	GGGCTTACAACAGATGTCTCT
01-12-R		GGACAGTAGTGCCCAGGC
01-15-F	SL4.0ch01:16355732	TGGTGGAAGCTGATGATTGCT
01-15-R		TGGTGAGTGCAATTGTTGTCT
01-17-F	SL4.0ch01:19844153	TCACGCCACTGCATTGCT
01-17-R		TGGTGGCAGGTGCATCAG
01-19-F	SL4.0ch01:22067005	GGGGTATTGCTGCTGTGGA
01-19-R		CTGATGCACTCAGTCGGAA
01-22-F	SL4.0ch01:27296765	ACATGCCTTAGATTTGAGCCT
01-22-R		TCCATCCATGAAGATCCCCT
01-24-F	SL4.0ch01:30023926	AGAGCAAAGGTACGGGTTGT
01-24-R		CTTGGGCAGGGCTGTTGT
01-29-F	SL4.0ch01:33204033	ACCCTTCCCACCAAACCAC
01-29-R		TGGTCCATCGTAACACCGAC
01-36-F	SL4.0ch01:42368020	CCCACGACAATCCATCCCA
01-36-R		CCGGCTATCCTTATCAATCCA
01-37-F	SL4.0ch01:44644972	GGGGTTAAATCTAGGCTCCCA
01-37-R		ACACAAGTCATGGGGCTTCA
01-40-F	SL4.0ch01:49104340	TGCCTTCTTCCAGTTGACAA
01-40-R		GCCTTTCCCACTTTTACAGCA
01-43-F	SL4.0ch01:53288172	TGTTGTGAGGGTAACAAAGGT
01-43-R		AGGGACACTCCACACCCT
01-46-F	SL4.0ch01:58625089	TCACAATCGTCTGACCATTGA
01-46-R		ACACGACCTGTCCTATCGC
01-49-F	SL4.0ch01:62632517	TGAAGTCATCACTCCAGGTCA
01-49-R		ACTGGGCAACGATAGGCA
01-53-F	SL4.0ch01:66665765	CCCAAGCCAACCCTTGCT
01-53-R		TGATCACGGGTCTTGTCCC
01-57-F	SL4.0ch01:74804252	ACATCGATGCTCGTGGAAGA
01-57-R		AGTGGAACGCAAGGACACA
01-59-F	SL4.0ch01:90327784	TGCCTCCATTTGATCACCTCT
01-59-R		CCTCAACGATCCCCTCCG
02-9-F	SL4.0ch02:30725344	CCTTTGTGGGGGTCTGACC
02-9-R		TCCGACCACCACTACCCA
02-13-F	SL4.0ch02:33381319	CCCCGACCAAAACCCTCC
02-13-R		TGGACATACTCAGTCGACTGT
02-16-F	SL4.0ch02:38272350	AAGCTGGCTCAGACACCA
02-16-R		AGATGTGGCGGTGAAAGCA
02-17-F	SL4.0ch02:40944892	TGTCCATTAGCGTTGTGACCT
02-17-R		TGGGACACTCTGTAGAACTGT
02-19-F	SL4.0ch02:43999155	GCAGCAAAGCGTTGATTTGG
02-19-R		TGAACACCAGAGGAAAGGGT
02-20-F	SL4.0ch02:47222525	TGAAGCAAACATACCTCAGCA
02-20-R		GCTTCCTCACAGGCGGAG
02-23-F	SL4.0ch02:53014114	GTGTAGACAGGCAGGCCC
02-23-R		CCTGGAGGAAGATGAGGGGT
04-1-F	SL4.0ch04:89600	ACCAACATGGGACTTTTCTCA
04-1-R		TGCCGGGAGAACCTCAAAG
04-2-F	SL4.0ch04:1759742	GCCTGCTTTTGGCCCATC
04-2-R		TGAGGCCTAACTGTTTTGTCA
04-5-F	SL4.0ch04:2260001	TGGACTAGCTCCCTTCTCCC
04-5-R		ACCTTCGTCAGTCTTTTGGCT
04-10-F	SL4.0ch04:3205166	TCGGATACAGTGATGAAGCCA
04-10-R		TGAACCCACTCGACGGAA
04-13-F	SL4.0ch04:45425960	AGAGAGAGATACGGGGGTGT
04-13-R		ACACCAGGTCTTTACACCAAA
04-14-F	SL4.0ch04:47415476	TCACCACGAGACACCTGA
04-14-R		ACCACCTCCACTAGCCCT
04-16-F	SL4.0ch04:49505629	CCGCAACGCAAAAATGACT
04-16-R		TTCTGCGTTGCGGGTCAA
04-18-F	SL4.0ch04:53055390	AGAGAGGTCGCCGAAATATCT
04-18-R		TCGCCAATCCATAACGGTCC
04-20-F	SL4.0ch04:57684550	AAACAACAGCGCCCATGG
04-20-R		TCCCAGCACAACTTTTACGC
04-21-F	SL4.0ch04:58772638	TGCAGCGAAATAGGTAGCGA
04-21-R		TGGGCTGCTTCAACTAAACCA
04-27-F	SL4.0ch04:64130372	GGGTGCAACTCTGAAGGGA
04-27-R		GATGGGCGAGGTTGGTGG
05-1-F	SL4.0ch05:1965351	CCTTTGTCTTCCTTGAGCTCG
05-1-R		TGCGGAGGAAAATGGTGCA
06-2-F	SL4.0ch06:39791208	GGCCTGCACGTCTGCTAA
06-2-R		ACTGGGGGAACTTGGCCT
06-5-F	SL4.0ch06:42359248	GCCATGTGACCAGAGCGT
06-5-R		CGCTAAGCAGTAAAGAAGGGC
06-6-F	SL4.0ch06:42845486	GTTGGTGTGTGAAATGACCCA
06-6-R		AGCCTGGTCTGCAGTTTGT
06-9-F	SL4.0ch06:46443055	CCGACACACCCTTAGCGT
06-9-R		CCACCCACCATGCGTTGT
07-1-F	SL4.0ch07:959622	CTTTCCACCGTGCATGCA
07-1-R		TGCAGTTTACTTGGCAGTTCG
07-2-F	SL4.0ch07:1203128	TGGAGGAGCTAACGATTTGCT
07-2-R		TGCAAACCGCTAGAATGGGT
07-3-F	SL4.0ch07:2746157	TCCATTTTTGCACACCCCT
07-3-R		GTCAGTCAGAACTCATGGTGT
07-4-F	SL4.0ch07:2746161	TCCATTTTTGCACACCCCT
07-4-R		GTCAGTCAGAACTCATGGTGT
07-9-F	SL4.0ch07:19669047	ACCTATGACCACATCTGGAGA
07-9-R		CCACTCTGGCAACTGTCGT
07-15-F	SL4.0ch07:43146449	CGCGATGCATGATTCCGC
07-15-R		TGCATCGCGGAATCATGC
07-23-F	SL4.0ch07:61809726	GTGGGTGTCACTCACGACA
07-23-R		TTAAGGACCTGTTTGGCCAT
07-24-F	SL4.0ch07:61883095	TGGAATTGAACAAGAGCTCGA
07-24-R		TGGCCAGCCATAGTCATTTTC
08-2-F	SL4.0ch08:1329118	TCCGCGATTGTATTCACTCGT
08-2-R		AGTCTTTACACGCTAACGAGC
08-3-F	SL4.0ch08:2845050	GCAGATGATGGTGCTGGC
08-3-R		CGCGGCTGTACCATCCAT
08-6-F	SL4.0ch08:7659147	TGGCAGAGACTTTTAAGCGA
08-6-R		TCCGAGTTGTTCCACTGCT
08-7-F	SL4.0ch08:19549889	GCAACTTGTGACGGCCTG
08-7-R		GACCGTCGCAGAGTCTCG
08-13-F	SL4.0ch08:50060147	TGAGGTAGCCCTTTCCTACGA
08-13-R		AGGTGTCACTCGTGTTTGCT
08-14-F	SL4.0ch08:51807043	AAAGAGTACCCGGTCCCC
08-14-R		CCATGAATGCGAACATGCCA
08-15-F	SL4.0ch08:51847505	AGGTTCCCCAGCTGCTCT
08-15-R		GAAGCATGCTTCGGGAACA
08-16-F	SL4.0ch08:53233951	GGAGGGAGTTGGGGGTGA
08-16-R		GCAAAAAGCTCCAATCAGTGC
08-18-F	SL4.0ch08:54648365	CCACCGCATCTCCACCAA
08-18-R		TCCGCACTAGTGTTTGGGT
08-20-F	SL4.0ch08:58041095	GGACCAGCTGCACAAGGA
08-20-R		CTGGGGTTGGGTGGGTTG
08-21-F	SL4.0ch08:58452196	ACTCAGATCGATGGTTCCGA
08-21-R		CCATCTTTACTGCCACAAGCC
08-22-F	SL4.0ch08:60815550	TCCACTTTGCCCACTATGCA
08-22-R		ACACCCCTACCCCAGCTT
09-1-F	SL4.0ch09:1869301	GAGGCGAGCGAGACTGTC
09-1-R		CGTCACAATTCGGGGCGA
09-4-F	SL4.0ch09:2229582	GCCGCCAGCTAAAGGTTTG
09-4-R		ACATTACAACTTGCCACGTCT
09-7-F	SL4.0ch09:3132110	AGGGGTAGAGTTTCGGGGG
09-7-R		CGGTGTCTCGAACCTCGT
09-11-F	SL4.0ch09:5711714	GCACAAAGCATCACATGTTCA
09-11-R		ACTCTGCCGCCTCCTTTC
09-13-F	SL4.0ch09:64040325	CACTTAGGCCCTTAGGGTGT
09-13-R		TCCCTCCCATTGGCCCAA
09-14-F	SL4.0ch09:64049263	ACCGACGTCTCATTGCCA
09-14-R		GCTCCCGCCGCTCATAAT
10-3-F	SL4.0ch10:998878	ACCTGATATGGACGGAAGCT
10-3-R		ACTCATGTCAGGGCCTACA
10-5-F	SL4.0ch10:2078926	GGTTGAAATCGCGGCGAC
10-5-R		TCGCGACGACCCTTAAAGA
10-7-F	SL4.0ch10:3346054	ACGCAATGCACGTAGGACA
10-7-R		GCGTAGTTCTCCGCGATT
10-10-F	SL4.0ch10:4895311	TGGATGATCTTCAGGCCAGT
10-10-R		AAGCATCCAGGCCAGGAA
10-12-F	SL4.0ch10:6530234	AGCGATCTTGTGTCCCAAACT
10-12-R		GGAATAAGTGGTGGACCCCA
10-14-F	SL4.0ch10:8941341	GCAGCCACTTGAAAGACACC
10-14-R		GCGCCCCTCAAAAGAGCT
10-17-F	SL4.0ch10:13342730	TGGCTGAGAGGTAGCGAGT
10-17-R		ACCTCTCCGCCAAACACG
10-21-F	SL4.0ch10:21530683	ACCAAAATCTTAAGACGCCCT
10-21-R		GGGCCTTGTAGGGTTTAGAGC
10-23-F	SL4.0ch10:25927299	AAGCTGGTACAAGGCCCT
10-23-R		TCCAATTGCATGCGCTGT
10-24-F	SL4.0ch10:26957906	GTGGCATTCGAAACCTTGCA
10-24-R		TGCAAGACATCCTGGAACCT
10-26-F	SL4.0ch10:28912033	ACCAGCCTTCATAGTGAGCA
10-26-R		CGCGGACTGCAACTAGGT
10-29-F	SL4.0ch10:33185241	TGATGGAACTTTGGCGTTGA
10-29-R		GACCCAACAACCGTCGGT
10-32-F	SL4.0ch10:36046396	GCTCTCAGCGTGTCCCC
10-32-R		TGGTGTGCCCCTTTCCATC
10-35-F	SL4.0ch10:41160566	TGACTCTCGCCAAATGACCT
10-35-R		TTGGGCATTTCCAGACAGTT
10-37-F	SL4.0ch10:48078280	CCCCCATTCACCCACTGT
10-37-R		CGTCGTTGGGTCCGTTGT
10-38-F	SL4.0ch10:48131749	AGCCTTGATCGCGCAACT
10-38-R		GGTGATGCCTGCTAACTCGA
10-43-F	SL4.0ch10:55889706	CGTCATTGATCAACATGCACA
10-43-R		ACGTGGAATCCTCGGGAA
10-46-F	SL4.0ch10:60899438	ACCCTCCACCAAAGACAAAA
10-46-R		TGGTGTATTAGATGGGGTTGC
11-1-F	SL4.0ch11:2685863	TCTCTGATCAACTTCCGCACT
11-1-R		TGCCAAAAGGTCTCGTCTGT
11-4-F	SL4.0ch11:4014271	TCAAACTCCTCTACCGCGA
11-4-R		ACCCCATGAGAGACGTCA
11-7-F	SL4.0ch11:20521197	AGCGGAATTGAGAAACTGGA
11-7-R		TCAGGCTCAACGTGGGTTC
11-18-F	SL4.0ch11:46832718	ACGTGGGGTTCTCATCCCT
11-18-R		ACTCAAAAGTTTTCTGGCCCA
12-3-F	SL4.0ch12:5426388	AGCTCCACCCTTAAGAAGACA
12-3-R		TGCAACTGCCATATTCTGCG
12-5-F	SL4.0ch12:6031963	AGTGCACCCACCCTTGTG
12-5-R		TGTTGTGCCAACCAACCA
12-10-F	SL4.0ch12:10021467	TCACCTATCACCCAAGGCCT
12-10-R		TAGGAGGGCAATGGGTCC
12-16-F	SL4.0ch12:18800866	AGTGTCATGTCGCAACGT
12-16-R		ACCGAAAAGAAATGCCAAGGA
12-19-F	SL4.0ch12:23085320	TGCTCTATTGCTCTACCGCAG
12-19-R		GGCATTGCCTTCATATAGGGT
12-21-F	SL4.0ch12:28493395	TGTCCTTCGTATGAGGAGTGA
12-21-R		CGACTTGTGGTGCCTCGA
12-23-F	SL4.0ch12:33820865	ACTGGCCCTTGAGCTTGA
12-23-R		CTCGTTGATTGCTGCTGACA
12-32-F	SL4.0ch12:53487137	GCTTGCAAAATGAGAGATGCA
12-32-R		CACCAACTCTAAGTCACTCGT
12-35-F	SL4.0ch12:57803110	AGCATCTCATTTTTCCCCCA
12-35-R		CCTTCGAGCATGTCTAGGCA
12-36-F	SL4.0ch12:60848580	ACGCGGTGGACACGTAAT
12-36-R		GGTCGCTCTGTTGGATCACT
12-38-F	SL4.0ch12:63206311	TCTCACCCGAGAGACCCG
12-38-R		GCCTTCTAGGGCGAAATTTGA
