# Supplementary material for: Genetic control of thermomorphogenesis in tomato inflorescences
Source: Nat Commun. 2024 Feb 17;15:1472. doi: 10.1038/s41467-024-45722-0 (PMC10874430; doi:10.1038/s41467-024-45722-0)
Supplement: Supplementary file 8 — Source Data [file 41467_2024_45722_MOESM8_ESM.xlsx]

## Sheet: Fig. 1a
CC		MM
NT	HT	NT	HT
7.695	5.58289	100.333	92.825
7.678	5.52875	92.825	87.33
6.8175	6.5845	90.3333	74.8567
7.77	6.60273	84.8567	96.6133
7.76083	5.66083	96.6133	88.815
6.665	6.5	81.5	97.32
7.77482	5.68182	98.33	104.947
7.79915	5.69915	104.947	90.32
		94.58	91.33
		96.9567	82.57
		99.325	94.9467
		96.315	84.58
		100.32	67.32

## Sheet: Fig. 1b
		1	2	3	4	≥5
CC	NT	15	2	0	0	0
CC	HT	5	2	3	4	5
MM	NT	13	3	2	0	0
MM	HT	13	7	3	0	0

## Sheet: Fig. 1c
HT/NT
CC	MM
2.85	1.36
1.9	0.68
2.85	2.72
1.9	2.72
1.9	0.68
0.95	1.36
2.85	0.68
1.9	1.36
0.95	1.36
1.9	1.36
0.95	1.36
3.8	2.04
1.9	1.36
0.95	2.04
1.9	0.68
2.85	1.36
1.9	2.04

## Sheet: Fig. 1d
CC		MM
NT	HT	NT	HT
11	18	5	6
10	21	8	8
13	20	7	8
12	21	14	20
15	22	8	11
		14	12
		15	19
		11

## Sheet: Fig. 1e
		1	2	3	4	≥5
ST082	NT	8	7	1	0	0
	HT	0	2	2	8	4
MM	NT	11	4	1	0	0
	HT	7	6	2	1	0

## Sheet: Fig. 1f
HT/NT
ST082	MM
1.28	1.45455
2.56	2.18182
1.92	0.727273
2.56	0.727273
2.56	0.727273
1.92	0.727273
2.56	2.18182
2.56	2.90909
3.2	1.45455
2.56	1.45455
4.48	0.727273
2.56	1.45455
1.28	1.45455
1.28	0.727273
3.84	1.45455
4.48	0.727273

## Sheet: Fig. 1h
		1-10	11-20	21-30	≥31
NIL-MIB2ST082	NT	29	20	1	0
NIL-MIB2ST082	HT	0	0	2	21
NIL-mib2MM	NT	53	0	0	0
NIL-mib2MM	HT	2	9	6	3

## Sheet: Fig. 1i
NIL-MIB2ST082		NIL-mib2MM
NT	HT	NT	HT
29.14	18.1333	43.0733	40.1767
35.57	23.65	45.81	38.19
34.3867	24.8867	41.8433	40.0567
28.6167	23.6567	45.2767	41.45
35.04	23.9067	37.5033	39.4167
27.1267	26.2167	44.4567	41.77
34.18	34.3033	43.8167	38.9567
30.8267	21.52	43.8733	39.9
32.0133	21.1733	44.8467	44.49
37.01	26.1067	43.3033	35.0733

## Sheet: Fig. 1j
	qMIB2ST082	qmib2MM	total
PIM	49	0	49
CER	99	0	99
BIG	112	30	142

## Sheet: Fig. 1k
		qMIB2 (`+/+ qMIB2ST082/`-/- qmib2MM)	fruit weight (g)
BIG	TS-103	`-/-	302.667
BIG	TS-113	`-/-	296.333
BIG	TS-137	`-/-	111.667
BIG	TS-172	`-/-	94.2857
BIG	TS-180	`-/-	83.4286
BIG	TS-183	`-/-	121.333
BIG	TS-193	`-/-	275.25
BIG	TS-2	`-/-	71.1111
BIG	TS-43	`-/-	70.4
BIG	TS-5	`-/-	146.5
BIG	TS-51	`-/-	146.4
BIG	TS-58	`-/-	227
BIG	TS-86	`-/-	430.5
BIG	TS-1	`+/+	180
BIG	TS-100	`+/+	106
BIG	TS-111	`+/+	117.714
BIG	TS-112	`+/+	45.75
BIG	TS-114	`+/+	50.5
BIG	TS-122	`+/+	114.286
BIG	TS-125	`+/+	57.4
BIG	TS-126	`+/+	89.7143
BIG	TS-142	`+/+	71.4667
BIG	TS-160	`+/+	99.7143
BIG	TS-161	`+/+	109
BIG	TS-169	`+/+	130
BIG	TS-175	`+/+	100.75
BIG	TS-179	`+/+	93.1429
BIG	TS-188	`+/+	136
BIG	TS-191	`+/+	95.5
BIG	TS-198	`+/+	198.667
BIG	TS-215	`+/+	71.1111
BIG	TS-220	`+/+	48.8571
BIG	TS-234	`+/+	46.6667
BIG	TS-237	`+/+	155
BIG	TS-241	`+/+	167
BIG	TS-245	`+/+	78.2857
BIG	TS-246	`+/+	153.143
BIG	TS-268	`+/+	41.7143
BIG	TS-278	`+/+	38.8571
BIG	TS-285	`+/+	162
BIG	TS-288	`+/+	164
BIG	TS-297	`+/+	41.3333
BIG	TS-4	`+/+	40.8571
BIG	TS-42	`+/+	68.5
BIG	TS-44	`+/+	174
BIG	TS-45	`+/+	4.75
BIG	TS-46	`+/+	191.6
BIG	TS-55	`+/+	151.2
BIG	TS-81	`+/+	44.8
BIG	TS-9	`+/+	58.2857
BIG	TS-90	`+/+	42.2857
BIG	TS-162	`+/+	146.857
BIG	TS-239	`+/+	101.6
BIG	TS-270	`+/+	99
BIG	TS-7	`+/+	4

[truncated: 39 more sheets: Fig. 2a, Fig. 2c, Fig. 2d, Fig. 2e, Fig. 2g, Fig. 3e, Fig. 3f, Fig. 4a, Fig. 4b, Fig. 4c, Fig. 4d, Fig.5a, Fig. 5b, Fig. 5c, Fig. 5d, Fig. 5e, Fig. 5f, Fig. 5g, Fig. 5h, Supplementary Fig. 1a …]
